# Supplementary material for: The contribution of short tandem repeats to splicing variation in the human cortex
Source: bioRxiv. 2026 May 6:2026.05.04.721407. Preprint. [Version 1] doi: 10.64898/2026.05.04.721407 (PMC13174678; doi:10.64898/2026.05.04.721407)
Supplement: Supplement 1 [file media-1.xlsx]

## Sheet: Cololcalization_summary
Column Definitions
CHROM: chromosome; STR_pos (hg38): STR start coordinate in hg38 reference; splicing_event: splice event ID associated with the STR; GWAS_SNP_pos (hg38): lead GWAS SNP coordiante in hg38 reference; trait: GWAS trait; STR_SNP_LD (r2): LD (r2) between STR and GWAS SNP based on 1000 Genomes Project European population. If none value provided, it means the SNP is not included or not polymorphic in the…
CHROM	STR_pos (hg38)	splicing_event	GWAS_SNP_pos (hg38)	trait	STR_SNP_LD (r2)	lex_stranded_repeat_unit	PPH4	Lenient FM	Strict FM
chr1	108478597	42030_MXE_FAM102B	109345810	Alzheimer_Disease		AAAT	0.00105773	TRUE	FALSE
chr1	108535465	154732_SE_FAM102B	109345810	Alzheimer_Disease		T	0.000548055	TRUE	FALSE
chr1	108753397	184715_SE_STXBP3	109345810	Alzheimer_Disease		AT	0.011654	TRUE	FALSE
chr1	108850643	41908_MXE_GPSM2	109345810	Alzheimer_Disease		AG	0.00942574	TRUE	FALSE
chr1	108850643	45687_MXE_CLCC1	109345810	Alzheimer_Disease		CT	0.00196922	TRUE	FALSE
chr1	108852964	45625_MXE_CLCC1	109345810	Alzheimer_Disease		T	0.00176201	TRUE	FALSE
chr1	108860987	45624_MXE_CLCC1	109345810	Alzheimer_Disease		T	0.00442817	TRUE	FALSE
chr1	108860987	45649_MXE_CLCC1	109345810	Alzheimer_Disease		T	0.0022227	TRUE	FALSE
chr1	108880580	154327_SE_GPSM2	109345810	Alzheimer_Disease		A	0.000962835	TRUE	FALSE
chr1	108880580	8779_A3SS_GPSM2	109345810	Alzheimer_Disease		A	0.00083453	TRUE	FALSE
chr1	108900234	50450_MXE_STXBP3	109345810	Alzheimer_Disease		T	0.00115968	TRUE	TRUE
chr1	108902380	154332_SE_GPSM2	109345810	Alzheimer_Disease		A	0.00633879	TRUE	FALSE
chr1	108902380	154341_SE_GPSM2	109345810	Alzheimer_Disease		A	0.00520525	TRUE	FALSE
chr1	108910863	154350_SE_GPSM2	109345810	Alzheimer_Disease		A	0.00271607	TRUE	FALSE
chr1	108916079	41931_MXE_GPSM2	109345810	Alzheimer_Disease		A	0.00450033	TRUE	FALSE
chr1	108916261	167919_SE_CLCC1	109345810	Alzheimer_Disease		T	0.00545379	TRUE	FALSE
chr1	108921417	41930_MXE_GPSM2	109345810	Alzheimer_Disease		A	0.00450033	TRUE	FALSE
chr1	108921417	41929_MXE_GPSM2	109345810	Alzheimer_Disease		A	0.00450033	TRUE	FALSE
chr1	108921417	41932_MXE_GPSM2	109345810	Alzheimer_Disease		A	0.00450033	TRUE	FALSE
chr1	108923940	45675_MXE_CLCC1	109345810	Alzheimer_Disease		A	0.00405268	TRUE	FALSE
chr1	108951767	45634_MXE_CLCC1	109345810	Alzheimer_Disease		A	0.00768653	TRUE	FALSE
chr1	108954326	168101_SE_CLCC1	109345810	Alzheimer_Disease		GTT	0.00407445	TRUE	FALSE
chr1	108954326	45690_MXE_CLCC1	109345810	Alzheimer_Disease		GTT	0.00407456	TRUE	FALSE
chr1	108954818	154323_SE_GPSM2	109345810	Alzheimer_Disease		GT	0.00527154	TRUE	FALSE
chr1	108954818	154321_SE_GPSM2	109345810	Alzheimer_Disease		GT	0.0796544	TRUE	FALSE
chr1	108962871	45671_MXE_CLCC1	109345810	Alzheimer_Disease		T	0.00310998	TRUE	FALSE
chr1	108962871	167984_SE_CLCC1	109345810	Alzheimer_Disease		T	0.00440637	TRUE	FALSE
chr1	108962871	167962_SE_CLCC1	109345810	Alzheimer_Disease		T	0.00411761	TRUE	FALSE
chr1	108972948	154372_SE_GPSM2	109345810	Alzheimer_Disease		A	0.0012536	TRUE	FALSE
chr1	109001892	95420_SE_WDR47	109345810	Alzheimer_Disease		T	0.00150085	TRUE	FALSE
chr1	109029672	9442_A3SS_CLCC1	109345810	Alzheimer_Disease		ATTT	0.0515021	TRUE	FALSE
chr1	109051296	45679_MXE_CLCC1	109345810	Alzheimer_Disease		A	0.0026125	TRUE	FALSE
chr1	109065922	178764_SE_TAF13	109345810	Alzheimer_Disease		T	0.00608199	TRUE	FALSE
chr1	109146325	90233_SE_ELAPOR1	109345810	Alzheimer_Disease		A	0.000993878	TRUE	FALSE
chr1	109153617	207270_SE_TMEM167B	109345810	Alzheimer_Disease		GTTTT	0.000898116	TRUE	FALSE
chr1	109182334	41831_MXE_PSRC1	109345810	Alzheimer_Disease		ATT	0.00104041	TRUE	FALSE
chr1	109242907	38844_MXE_SARS1	109345810	Alzheimer_Disease		T	0.000585401	TRUE	FALSE
chr1	109242907	143233_SE_SARS1	109345810	Alzheimer_Disease		T	0.00566235	TRUE	FALSE
chr1	109250114	38842_MXE_SARS1	109345810	Alzheimer_Disease		CCG/CTG	0.000578454	TRUE	FALSE
chr1	109266722	24259_MXE_ELAPOR1	109345810	Alzheimer_Disease		T	0.000942734	TRUE	FALSE
chr1	109314221	52537_MXE_PSMA5	109345810	Alzheimer_Disease		C	0.000210055	TRUE	TRUE
chr1	109326055	3968_RI_CELSR2	109345810	Alzheimer_Disease		T	0.000533566	TRUE	TRUE
chr1	109326055	3967_RI_CELSR2	109345810	Alzheimer_Disease		T	0.000192788	TRUE	TRUE
chr1	109446564	36148_MXE_SORT1	109345810	Alzheimer_Disease		A	0.000736783	TRUE	FALSE
chr1	109446564	36147_MXE_SORT1	109345810	Alzheimer_Disease		A	0.000852746	TRUE	FALSE
chr1	109955623	10420_A3SS_STRIP1	109345810	Alzheimer_Disease		CTTT	0.000294914	TRUE	TRUE
chr1	109955623	188746_SE_STRIP1	109345810	Alzheimer_Disease		CTTT	0.000225096	TRUE	FALSE
chr1	109955623	188748_SE_STRIP1	109345810	Alzheimer_Disease		CTTT	0.000195784	TRUE	FALSE
chr1	110166285	228680_SE_SLC6A17	109345810	Alzheimer_Disease		T	0.00601613	TRUE	FALSE
chr1	206619239	160689_SE_RASSF5	207577223	Alzheimer_Disease	0.00407	A	0.000308637	TRUE	FALSE
chr1	206673167	244508_SE_EIF2D	207577223	Alzheimer_Disease	0.00123	AC	0.000607993	TRUE	TRUE
chr1	207334754	5394_RI_CD55	207577223	Alzheimer_Disease	0.0083	AG	8.41541e-06	TRUE	FALSE
chr1	207379437	223596_SE_CD55	207577223	Alzheimer_Disease	0.01299	GT	0.0272123	TRUE	FALSE
chr1	207379437	223586_SE_CD55	207577223	Alzheimer_Disease	0.01299	GT	0.0768613	TRUE	FALSE
chr10	11259430	91447_MXE_CELF2	11676714	Alzheimer_Disease	0.00025	A	0.00273951	TRUE	TRUE
chr10	11320827	91462_MXE_CELF2	11676714	Alzheimer_Disease	0.0018	T	0.0127671	TRUE	FALSE
chr10	11320827	91467_MXE_CELF2	11676714	Alzheimer_Disease	0.0018	T	0.0146811	TRUE	FALSE
chr10	11323425	91471_MXE_CELF2	11676714	Alzheimer_Disease	0.01037	AAT	0.00441549	TRUE	FALSE
chr10	11323425	91465_MXE_CELF2	11676714	Alzheimer_Disease	0.01037	AAT	0.00469088	TRUE	FALSE
chr10	12044985	183431_SE_DHTKD1	11676714	Alzheimer_Disease	0.00245	A	0.00562264	TRUE	FALSE
chr10	12068029	50078_MXE_DHTKD1	11676714	Alzheimer_Disease	0.00952	GTTT	0.000699443	TRUE	FALSE
chr10	12068029	50079_MXE_DHTKD1	11676714	Alzheimer_Disease	0.00952	GTTT	0.000358235	TRUE	TRUE
chr10	12128713	91517_MXE_SEC61A2	11676714	Alzheimer_Disease	0.0002	AAAG	0.0211394	TRUE	FALSE
chr10	12142963	329118_SE_SEC61A2	11676714	Alzheimer_Disease	2e-05	T	0.0198843	TRUE	FALSE
chr10	12233279	91556_MXE_CDC123	11676714	Alzheimer_Disease	2e-05	AC	0.00270043	TRUE	TRUE
chr10	59254577	92718_MXE_FAM13C	60025170	Alzheimer_Disease	0.0059	AAAT	0.000461786	TRUE	TRUE
chr10	59291786	333674_SE_FAM13C	60025170	Alzheimer_Disease	0.00158	A	0.00131313	TRUE	FALSE
chr10	59332985	333701_SE_FAM13C	60025170	Alzheimer_Disease	0.00169	AAAT	0.00496349	TRUE	FALSE
chr10	59651764	392413_SE_SLC16A9	60025170	Alzheimer_Disease	0.02525	GT	0.0201038	TRUE	FALSE
chr10	60105208	92777_MXE_ANK3	60025170	Alzheimer_Disease	0.0151	A	0.032535	TRUE	FALSE
chr10	60129750	17747_A3SS_ANK3	60025170	Alzheimer_Disease	0.008	GT	0.0606142	TRUE	FALSE
chr10	60157040	333875_SE_ANK3	60025170	Alzheimer_Disease	0.00285	A	0.00190138	TRUE	FALSE
chr10	60157040	333874_SE_ANK3	60025170	Alzheimer_Disease	0.00285	A	0.00268346	TRUE	FALSE
chr10	60183859	333906_SE_ANK3	60025170	Alzheimer_Disease	0.00126	T	0.0237094	TRUE	FALSE
chr10	60183859	333902_SE_ANK3	60025170	Alzheimer_Disease	0.00126	T	0.0214984	TRUE	FALSE
chr10	60313918	92795_MXE_ANK3	60025170	Alzheimer_Disease	0.00063	A	0.0192228	TRUE	FALSE
chr10	80180645	314871_SE_ANXA11	80494228	Alzheimer_Disease	0.11244	A	0.179438	TRUE	FALSE
chr10	80390668	93421_MXE_TSPAN14	80494228	Alzheimer_Disease	0.42383	T	0.0356472	TRUE	FALSE
chr10	80501106	336019_SE_TSPAN14	80494228	Alzheimer_Disease	0.51259	T	0.0968079	TRUE	FALSE
chr10	80512872	358976_SE_PRXL2A	80494228	Alzheimer_Disease	0.74098	GTT	0.206549	TRUE	FALSE
chr10	95327258	337955_SE_SORBS1	96266650	Alzheimer_Disease	0.00036	GT	0.00851815	TRUE	FALSE
chr10	95361613	94011_MXE_SORBS1	96266650	Alzheimer_Disease	5e-05	A	0.00220095	TRUE	TRUE
chr10	95367214	94026_MXE_SORBS1	96266650	Alzheimer_Disease	8e-05	A	0.0209113	TRUE	FALSE
chr10	95367214	94027_MXE_SORBS1	96266650	Alzheimer_Disease	8e-05	A	0.0140325	TRUE	TRUE
chr10	95386247	337953_SE_SORBS1	96266650	Alzheimer_Disease	0.00126	A	0.00896503	TRUE	FALSE
chr10	95407946	338044_SE_SORBS1	96266650	Alzheimer_Disease	2e-05	T	0.00329736	TRUE	FALSE
chr10	95418078	338030_SE_SORBS1	96266650	Alzheimer_Disease	0.00043	A	0.00484305	TRUE	FALSE
chr10	95428412	338063_SE_SORBS1	96266650	Alzheimer_Disease	0.00341	T	0.0139892	TRUE	FALSE
chr10	95465528	94007_MXE_SORBS1	96266650	Alzheimer_Disease	0.00013	T	0.00285585	TRUE	FALSE
chr10	95466797	338057_SE_SORBS1	96266650	Alzheimer_Disease	0.00067	A	0.0171632	TRUE	FALSE
chr10	95479402	94018_MXE_SORBS1	96266650	Alzheimer_Disease	0.00017	T	0.0151208	TRUE	FALSE
chr10	95479402	94020_MXE_SORBS1	96266650	Alzheimer_Disease	0.00017	T	0.0163553	TRUE	FALSE
chr10	95479402	94022_MXE_SORBS1	96266650	Alzheimer_Disease	0.00017	T	0.0155147	TRUE	FALSE
chr10	95479402	338061_SE_SORBS1	96266650	Alzheimer_Disease	0.00017	T	0.0132542	TRUE	FALSE
chr10	95598231	6216_RI_TCTN3	96266650	Alzheimer_Disease	0.00274	A	0.00262205	TRUE	FALSE
chr10	95648321	263548_SE_TCTN3	96266650	Alzheimer_Disease	0.00439	ATG	0.00350447	TRUE	FALSE
chr10	95655682	263543_SE_TCTN3	96266650	Alzheimer_Disease	3e-05	AC	0.00284976	TRUE	FALSE
chr10	95655682	263545_SE_TCTN3	96266650	Alzheimer_Disease	3e-05	AC	0.0030311	TRUE	FALSE
chr10	95770138	384349_SE_ENTPD1	96266650	Alzheimer_Disease		A	0.103012	TRUE	FALSE
chr10	96126492	94111_MXE_ZNF518A	96266650	Alzheimer_Disease	0	T	0.00307985	TRUE	FALSE
chr10	96165471	338353_SE_ZNF518A	96266650	Alzheimer_Disease	0.00137	A	0.0247035	TRUE	FALSE
chr10	96521727	74292_MXE_TM9SF3	96266650	Alzheimer_Disease	0.00016	T	0.00419133	TRUE	FALSE
chr10	97032571	235615_SE_LCOR	96266650	Alzheimer_Disease	0.00057	A	0.000642538	TRUE	TRUE
chr10	97032571	235609_SE_LCOR	96266650	Alzheimer_Disease	0.00057	A	0.000623729	TRUE	TRUE
chr10	97252325	11957_A5SS_ARHGAP19	96266650	Alzheimer_Disease	0.00032	T	0.382773	TRUE	FALSE
chr10	121603631	63266_MXE_FGFR2	122413396	Alzheimer_Disease	0.00072	A	0.000632643	TRUE	FALSE
chr10	121817539	55197_MXE_ATE1	122413396	Alzheimer_Disease	0.00014	T	0.00198438	TRUE	FALSE
chr10	121829423	201313_SE_ATE1	122413396	Alzheimer_Disease	0.00019	T	0.0276309	TRUE	FALSE
chr10	121856077	55207_MXE_ATE1	122413396	Alzheimer_Disease	0.00448	T	0.0096001	TRUE	FALSE
chr10	121856077	55215_MXE_ATE1	122413396	Alzheimer_Disease	0.00448	T	0.00919887	TRUE	TRUE
chr10	121856077	55218_MXE_ATE1	122413396	Alzheimer_Disease	0.00448	T	0.00921883	TRUE	FALSE
chr10	121856077	55226_MXE_ATE1	122413396	Alzheimer_Disease	0.00448	T	0.00589441	TRUE	FALSE
chr10	121856077	55228_MXE_ATE1	122413396	Alzheimer_Disease	0.00448	T	0.00922235	TRUE	FALSE
chr10	121856077	55233_MXE_ATE1	122413396	Alzheimer_Disease	0.00448	T	0.00201516	TRUE	FALSE
chr10	121856077	201299_SE_ATE1	122413396	Alzheimer_Disease	0.00448	T	0.00709691	TRUE	FALSE
chr10	121858626	55189_MXE_ATE1	122413396	Alzheimer_Disease	0.00142	AT	0.00249817	TRUE	FALSE
chr10	121858626	55212_MXE_ATE1	122413396	Alzheimer_Disease	0.00142	AT	0.00335315	TRUE	FALSE
chr10	121858626	55219_MXE_ATE1	122413396	Alzheimer_Disease	0.00142	AT	0.00932565	TRUE	FALSE
chr10	121858626	55234_MXE_ATE1	122413396	Alzheimer_Disease	0.00142	AT	0.00221119	TRUE	FALSE
chr10	121858626	55231_MXE_ATE1	122413396	Alzheimer_Disease	0.00142	AT	0.00929746	TRUE	FALSE
chr10	121875139	55223_MXE_ATE1	122413396	Alzheimer_Disease	0.00077	T	0.0100697	TRUE	FALSE
chr10	121886295	55208_MXE_ATE1	122413396	Alzheimer_Disease	0	T	0.00448937	TRUE	FALSE
chr10	121886295	55199_MXE_ATE1	122413396	Alzheimer_Disease	0	T	0.00466976	TRUE	FALSE
chr10	121886295	55205_MXE_ATE1	122413396	Alzheimer_Disease	0	T	0.00448722	TRUE	FALSE
chr10	121886295	55200_MXE_ATE1	122413396	Alzheimer_Disease	0	T	0.00448058	TRUE	FALSE
chr10	121886295	55213_MXE_ATE1	122413396	Alzheimer_Disease	0	T	0.00471313	TRUE	FALSE
chr10	121893277	55214_MXE_ATE1	122413396	Alzheimer_Disease	0.00183	T	0.00973812	TRUE	FALSE
chr10	121893277	55216_MXE_ATE1	122413396	Alzheimer_Disease	0.00183	T	0.0103915	TRUE	FALSE
chr10	121904703	55222_MXE_ATE1	122413396	Alzheimer_Disease	0.00397	T	0.00924517	TRUE	FALSE
chr10	121904703	158010_SE_NSMCE4A	122413396	Alzheimer_Disease	0.00397	T	0.000598048	TRUE	FALSE
chr10	121925888	201321_SE_ATE1	122413396	Alzheimer_Disease	2e-05	T	0.00463362	TRUE	FALSE
chr10	121929664	201310_SE_ATE1	122413396	Alzheimer_Disease	0.00596	T	0.00221355	TRUE	FALSE
chr10	121936402	55204_MXE_ATE1	122413396	Alzheimer_Disease	0.00631	T	0.00922994	TRUE	FALSE
chr10	121937526	55230_MXE_ATE1	122413396	Alzheimer_Disease	0.00249	T	0.00536811	TRUE	FALSE
chr10	121937526	55221_MXE_ATE1	122413396	Alzheimer_Disease	0.00249	T	0.00472891	TRUE	FALSE
chr10	121937526	201300_SE_ATE1	122413396	Alzheimer_Disease	0.00249	T	0.00211421	TRUE	FALSE
chr10	121954946	201298_SE_ATE1	122413396	Alzheimer_Disease	0.00516	T	0.0081726	TRUE	FALSE
chr10	122284449	341067_SE_TACC2	122413396	Alzheimer_Disease	0.1013	A	0.00479607	TRUE	FALSE
chr10	122372149	341069_SE_PLEKHA1	122413396	Alzheimer_Disease	0.96214	T	0.00793772	TRUE	FALSE
chr10	122399575	341073_SE_PLEKHA1	122413396	Alzheimer_Disease	0.63328	ATTTTT	0.657586	TRUE	TRUE
chr10	122399575	341074_SE_PLEKHA1	122413396	Alzheimer_Disease	0.63328	ATTTTT	0.846833	TRUE	FALSE
chr10	122423426	7888_RI_PLEKHA1	122413396	Alzheimer_Disease	0.23057	A	0.0106966	TRUE	FALSE
chr10	122429495	341083_SE_PLEKHA1	122413396	Alzheimer_Disease	0.71232	GT	0.889721	TRUE	TRUE
chr10	122894830	287480_SE_PSTK	122413396	Alzheimer_Disease	0.00941	T	0.00394846	TRUE	FALSE
chr10	122964021	287481_SE_PSTK	122413396	Alzheimer_Disease	0.00531	A	0.00558241	TRUE	FALSE
chr10	122964021	79868_MXE_PSTK	122413396	Alzheimer_Disease	0.00531	A	0.00333343	TRUE	FALSE
chr11	46425311	348429_SE_DGKZ	47370397	Alzheimer_Disease	0.00654	GT	0.00672201	TRUE	FALSE
chr11	46460325	96847_MXE_DGKZ	47370397	Alzheimer_Disease	9e-05	T	0.00692659	TRUE	FALSE
chr11	46477500	96852_MXE_DGKZ	47370397	Alzheimer_Disease	0.012	A	0.00689311	TRUE	TRUE
chr11	47165521	4323_RI_C11orf49	47370397	Alzheimer_Disease	0.17965	A	0.0020999	TRUE	FALSE
chr11	47165521	18505_A3SS_ARFGAP2	47370397	Alzheimer_Disease	0.17965	T	0.0381435	TRUE	FALSE
chr11	47165521	18506_A3SS_ARFGAP2	47370397	Alzheimer_Disease	0.17965	T	0.117782	TRUE	FALSE
chr11	47200747	6903_RI_DDB2	47370397	Alzheimer_Disease	0.04222	AAAT	0.0751574	TRUE	FALSE
chr11	47249938	292773_SE_DDB2	47370397	Alzheimer_Disease	0.02111	A	0.0287273	TRUE	FALSE
chr11	47249938	292771_SE_DDB2	47370397	Alzheimer_Disease	0.02111	A	0.0344452	TRUE	FALSE
chr11	47263586	348868_SE_ACP2	47370397	Alzheimer_Disease	0.03548	A	0.0330568	TRUE	TRUE
chr11	47263586	38369_MXE_MADD	47370397	Alzheimer_Disease	0.03548	T	0.0349478	TRUE	FALSE
chr11	47266634	348793_SE_ARFGAP2	47370397	Alzheimer_Disease	0.00379	A	0.197945	TRUE	FALSE
chr11	47271729	38353_MXE_MADD	47370397	Alzheimer_Disease	0.00782	T	0.0200807	TRUE	FALSE
chr11	47300191	141452_SE_MADD	47370397	Alzheimer_Disease	0.00435	T	0.0318652	TRUE	FALSE
chr11	47300191	81426_MXE_DDB2	47370397	Alzheimer_Disease	0.00435	T	0.0544822	TRUE	FALSE
chr11	47307080	38342_MXE_MADD	47370397	Alzheimer_Disease	0.30504	T	1.56245e-07	TRUE	FALSE
chr11	47307080	38343_MXE_MADD	47370397	Alzheimer_Disease	0.30504	T	7.42797e-08	TRUE	FALSE
chr11	47307080	38341_MXE_MADD	47370397	Alzheimer_Disease	0.30504	T	3.44831e-07	TRUE	FALSE
chr11	47307080	38340_MXE_MADD	47370397	Alzheimer_Disease	0.30504	T	1.90218e-07	TRUE	FALSE
chr11	47307080	5353_A5SS_MADD	47370397	Alzheimer_Disease	0.30504	T	7.31708e-08	TRUE	FALSE
chr11	47317775	141506_SE_MADD	47370397	Alzheimer_Disease	0.07353	T	0.00931047	TRUE	FALSE
chr11	47317775	93094_MXE_NR1H3	47370397	Alzheimer_Disease	0.07353	T	0.0259908	TRUE	FALSE
chr11	47405609	96963_MXE_SLC39A13	47370397	Alzheimer_Disease	0.07315	AG	0.941135	TRUE	FALSE
chr11	47439713	348949_SE_CELF1	47370397	Alzheimer_Disease	0.84096	A	0.283967	TRUE	FALSE
chr11	47454446	305229_SE_PSMC3	47370397	Alzheimer_Disease	0.54125	A	0.272761	TRUE	FALSE
chr11	47454446	305228_SE_PSMC3	47370397	Alzheimer_Disease	0.54125	A	0.356783	TRUE	FALSE
chr11	47505937	96983_MXE_CELF1	47370397	Alzheimer_Disease	0.3215	T	0.0990516	TRUE	FALSE
chr11	47659119	65727_MXE_FNBP4	47370397	Alzheimer_Disease	0.02912	T	0.0387986	TRUE	TRUE
chr11	47674567	349042_SE_MTCH2	47370397	Alzheimer_Disease	0.10871	T	0.0306781	TRUE	FALSE
chr11	60933175	97359_MXE_TMEM132A	60254475	Alzheimer_Disease	0.00656	T	0.00147224	TRUE	FALSE
chr11	60995126	350342_SE_TMEM132A	60254475	Alzheimer_Disease	0.00388	T	0.0120437	TRUE	FALSE
chr11	61246764	350429_SE_DDB1	60254475	Alzheimer_Disease	0.00413	ATTT	0.000270817	TRUE	FALSE
chr11	85533423	46083_MXE_TMEM126B	86157598	Alzheimer_Disease	0.00062	AT	0.00117821	TRUE	FALSE
chr11	85533423	169755_SE_TMEM126B	86157598	Alzheimer_Disease	0.00062	AT	0.00327108	TRUE	FALSE
chr11	85533423	46087_MXE_TMEM126B	86157598	Alzheimer_Disease	0.00062	AT	0.00112928	TRUE	FALSE
chr11	85622628	169754_SE_TMEM126B	86157598	Alzheimer_Disease	0.00593	A	0.00112291	TRUE	FALSE
chr11	85622628	169756_SE_TMEM126B	86157598	Alzheimer_Disease	0.00593	A	0.00155224	TRUE	FALSE
chr11	85622628	46085_MXE_TMEM126B	86157598	Alzheimer_Disease	0.00593	A	0.00156632	TRUE	FALSE
chr11	85622628	169759_SE_TMEM126B	86157598	Alzheimer_Disease	0.00593	A	0.00158704	TRUE	FALSE
chr11	85622628	169758_SE_TMEM126B	86157598	Alzheimer_Disease	0.00593	A	0.0030753	TRUE	FALSE
chr11	85622628	169757_SE_TMEM126B	86157598	Alzheimer_Disease	0.00593	A	0.0011637	TRUE	FALSE
chr11	85622628	46084_MXE_TMEM126B	86157598	Alzheimer_Disease	0.00593	A	0.00128015	TRUE	FALSE
chr11	85622628	169764_SE_TMEM126B	86157598	Alzheimer_Disease	0.00593	A	0.00136816	TRUE	FALSE
chr11	85667967	169761_SE_TMEM126B	86157598	Alzheimer_Disease	0.01645	A	0.0142115	TRUE	FALSE
chr11	85676971	169766_SE_TMEM126B	86157598	Alzheimer_Disease	0.00027	T	0.0120049	TRUE	FALSE
chr11	85693739	355437_SE_SYTL2	86157598	Alzheimer_Disease	0.00121	T	0.0374912	TRUE	FALSE
chr11	85694715	98836_MXE_SYTL2	86157598	Alzheimer_Disease	0.00438	A	0.0153645	TRUE	FALSE
chr11	85700317	98839_MXE_SYTL2	86157598	Alzheimer_Disease	0.00187	A	0.0162279	TRUE	FALSE
chr11	85700317	98842_MXE_SYTL2	86157598	Alzheimer_Disease	0.00187	A	0.0106084	TRUE	FALSE
chr11	85700317	355403_SE_SYTL2	86157598	Alzheimer_Disease	0.00187	A	0.0105299	TRUE	TRUE
chr11	85700317	355429_SE_SYTL2	86157598	Alzheimer_Disease	0.00187	A	0.0112776	TRUE	FALSE
chr11	85700317	355424_SE_SYTL2	86157598	Alzheimer_Disease	0.00187	A	0.00781991	TRUE	FALSE
chr11	85700317	18989_A3SS_SYTL2	86157598	Alzheimer_Disease	0.00187	A	0.0356011	TRUE	FALSE
chr11	85702192	98845_MXE_SYTL2	86157598	Alzheimer_Disease	0.00282	A	0.147901	TRUE	FALSE
chr11	85702192	355430_SE_SYTL2	86157598	Alzheimer_Disease	0.00282	A	0.188896	TRUE	FALSE
chr11	85702192	46306_MXE_TMEM126A	86157598	Alzheimer_Disease	0.00282	T	0.00498667	TRUE	FALSE
chr11	85712696	355391_SE_SYTL2	86157598	Alzheimer_Disease	0.00393	GT	0.00648901	TRUE	TRUE
chr11	85712696	355397_SE_SYTL2	86157598	Alzheimer_Disease	0.00393	GT	0.00638041	TRUE	TRUE
chr11	85712696	355435_SE_SYTL2	86157598	Alzheimer_Disease	0.00393	GT	0.0114686	TRUE	TRUE
chr11	85733582	355426_SE_SYTL2	86157598	Alzheimer_Disease	0.00021	A	0.0347473	TRUE	FALSE
chr11	85733582	355362_SE_SYTL2	86157598	Alzheimer_Disease	0.00021	A	0.0035932	TRUE	FALSE
chr11	85813691	98844_MXE_SYTL2	86157598	Alzheimer_Disease		AAGG/AGGG	0.0154814	TRUE	FALSE
chr11	85813691	355438_SE_SYTL2	86157598	Alzheimer_Disease		AAGG/AGGG	0.0386197	TRUE	FALSE
chr11	85901574	355475_SE_SYTL2	86157598	Alzheimer_Disease	0.08118	ATTTT	0.0446799	TRUE	FALSE
chr11	85974047	355683_SE_PICALM	86157598	Alzheimer_Disease	0.00895	T	0.215966	TRUE	FALSE
chr11	86010330	98878_MXE_PICALM	86157598	Alzheimer_Disease	0.15867	A	2.87144e-28	TRUE	FALSE
chr11	86018889	98884_MXE_PICALM	86157598	Alzheimer_Disease	0.30132	T	0.0246451	TRUE	FALSE
chr11	86018889	355495_SE_PICALM	86157598	Alzheimer_Disease	0.30132	T	0.0358979	TRUE	FALSE
chr11	86072939	98940_MXE_PICALM	86157598	Alzheimer_Disease	0.00064	A	0.0327364	TRUE	FALSE
chr11	86075791	355698_SE_PICALM	86157598	Alzheimer_Disease	0.49782	GT	0.0896126	TRUE	FALSE
chr11	86087849	98893_MXE_PICALM	86157598	Alzheimer_Disease	0.00159	AAAT	0.0259169	TRUE	FALSE
chr11	86325874	355719_SE_HIKESHI	86157598	Alzheimer_Disease	0.00109	A	0.00606034	TRUE	FALSE
chr11	86325874	355718_SE_HIKESHI	86157598	Alzheimer_Disease	0.00109	A	0.00642819	TRUE	FALSE
chr11	86325874	355716_SE_HIKESHI	86157598	Alzheimer_Disease	0.00109	A	0.0403171	TRUE	FALSE
chr11	86452984	365917_SE_ME3	86157598	Alzheimer_Disease	0.00495	AAAAAC	0.00273193	TRUE	FALSE
chr11	86481209	365903_SE_ME3	86157598	Alzheimer_Disease	0.00048	A	0.00207148	TRUE	FALSE
chr11	86481209	365883_SE_ME3	86157598	Alzheimer_Disease	0.00048	A	0.00189492	TRUE	FALSE
chr11	120482745	99889_MXE_ARHGEF12	121482368	Alzheimer_Disease	0.00209	A	0.00543245	TRUE	FALSE
chr11	120482745	99880_MXE_ARHGEF12	121482368	Alzheimer_Disease	0.00209	A	0.0137418	TRUE	FALSE
chr11	120507735	99860_MXE_ARHGEF12	121482368	Alzheimer_Disease	0.00089	T	0.00109646	TRUE	FALSE
chr11	121181451	175670_SE_TBCEL	121564878	Alzheimer_Disease	1e-05	ATT	0.0138031	TRUE	FALSE
chr11	121492807	56674_MXE_SORL1	121564878	Alzheimer_Disease	0.00037	T	0.0491289	TRUE	FALSE
chr11	121527198	56691_MXE_SORL1	121482368	Alzheimer_Disease	0.19189	T	0.0352856	TRUE	FALSE
chr11	121561691	206656_SE_SORL1	121482368	Alzheimer_Disease	0.00091	A	0.076226	TRUE	TRUE
chr12	112329364	374212_SE_HECTD4	113281983	Alzheimer_Disease	3e-05	A	0.000248802	TRUE	FALSE
chr12	112651381	118106_SE_RPH3A	113281983	Alzheimer_Disease	0.00021	AAAC	0.00114603	TRUE	FALSE
chr12	112864449	31902_MXE_RPH3A	113281983	Alzheimer_Disease	0.01319	A	0.0337877	TRUE	TRUE
chr12	112924467	8724_RI_OAS1	113281983	Alzheimer_Disease	0.00142	AT	0.00445966	TRUE	FALSE
chr12	113001864	7036_RI_OAS2	113281983	Alzheimer_Disease	0.00057	A	0.00172616	TRUE	FALSE
chr12	113029715	374423_SE_RASAL1	113281983	Alzheimer_Disease	0.00119	A	0.031808	TRUE	FALSE
chr12	113085054	104116_MXE_RASAL1	113281983	Alzheimer_Disease	0.01002	A	0.0279863	TRUE	FALSE
chr12	113086262	104113_MXE_RASAL1	113281983	Alzheimer_Disease	0.00331	T	0.0701374	TRUE	FALSE
chr12	113112955	374436_SE_RASAL1	113281983	Alzheimer_Disease	0.03853	ATTT	0.0509384	TRUE	FALSE
chr12	113114474	374516_SE_RASAL1	113281983	Alzheimer_Disease	0.08297	T	0.0309224	TRUE	FALSE
chr12	113126678	374465_SE_RASAL1	113281983	Alzheimer_Disease	0.01004	GT/AG	0.0495994	TRUE	FALSE
chr12	113181293	104128_MXE_RASAL1	113281983	Alzheimer_Disease	0.86284	A	0.0333617	TRUE	TRUE
chr12	113188217	59862_MXE_DDX54	113281983	Alzheimer_Disease	0.52636	A	0.935063	TRUE	FALSE
chr12	113204926	374517_SE_RASAL1	113281983	Alzheimer_Disease	0.62633	T	0.0239303	TRUE	TRUE
chr12	113204926	374425_SE_RASAL1	113281983	Alzheimer_Disease	0.62633	T	0.314517	TRUE	FALSE
chr12	113294627	382532_SE_PLBD2	113281983	Alzheimer_Disease	0.00809	A	0.0726204	TRUE	FALSE
chr12	113873690	61780_MXE_RBM19	113281983	Alzheimer_Disease	0.00071	T	0.0205165	TRUE	FALSE
chr12	113922615	61783_MXE_RBM19	113281983	Alzheimer_Disease	0.00063	A	0.0316332	TRUE	FALSE
chr12	113928418	224869_SE_RBM19	113281983	Alzheimer_Disease	0.00321	GT	0.00659094	TRUE	FALSE
chr12	113998618	61781_MXE_RBM19	113281983	Alzheimer_Disease	0.00039	T	0.00724805	TRUE	FALSE
chr14	51987076	285288_SE_RTRAF	52924962	Alzheimer_Disease	0.00057	AC	0.0127947	TRUE	TRUE
chr14	52496611	107859_MXE_TXNDC16	52924962	Alzheimer_Disease	0.00851	A	0.023587	TRUE	FALSE
chr14	52525536	107861_MXE_TXNDC16	52924962	Alzheimer_Disease	0.00037	T	0.0047723	TRUE	FALSE
chr14	52698670	228189_SE_STYX	52924962	Alzheimer_Disease	0.07699	T	0.0412661	TRUE	FALSE
chr14	53094844	387936_SE_DDHD1	52924962	Alzheimer_Disease	0.00144	T	0.0299416	TRUE	FALSE
chr14	53183011	387944_SE_DDHD1	52924962	Alzheimer_Disease	0.00952	AT	0.0267262	TRUE	FALSE
chr14	92025879	378285_SE_ATXN3	92472511	Alzheimer_Disease	0.0019	T	0.00338985	TRUE	FALSE
chr14	92066775	105187_MXE_ATXN3	92464917	Alzheimer_Disease	0.00101	A	0.00525115	TRUE	FALSE
chr14	92084575	105218_MXE_ATXN3	92464917	Alzheimer_Disease	0.00272	A	0.00127057	TRUE	FALSE
chr14	92096911	105193_MXE_ATXN3	92464917	Alzheimer_Disease	0	A	0.00650019	TRUE	FALSE
chr14	92097232	378287_SE_ATXN3	92464917	Alzheimer_Disease	1e-05	A	0.000405498	TRUE	FALSE
chr14	92102301	105200_MXE_ATXN3	92464917	Alzheimer_Disease	0.00062	T	0.00544275	TRUE	FALSE
chr14	92102301	105208_MXE_ATXN3	92464917	Alzheimer_Disease	0.00062	T	0.00499937	TRUE	FALSE
chr14	92111369	105192_MXE_ATXN3	92464917	Alzheimer_Disease	0.00036	A	0.00650019	TRUE	FALSE
chr14	92119312	220784_SE_NDUFB1	92472511	Alzheimer_Disease	0.00046	T	0.00434839	TRUE	FALSE
chr14	92354169	107627_MXE_SLC24A4	92464917	Alzheimer_Disease	0.02059	T	0.040863	TRUE	TRUE
chr14	92654314	89936_MXE_LGMN	92464917	Alzheimer_Disease	1e-05	T	0.00707052	TRUE	FALSE
chr14	92703057	89919_MXE_LGMN	92472511	Alzheimer_Disease	0.00064	AC	0.0060773	TRUE	FALSE
chr14	92703057	89920_MXE_LGMN	92464917	Alzheimer_Disease	0.00156	AC	0.0052856	TRUE	FALSE
chr14	92807303	391073_SE_GOLGA5	92464917	Alzheimer_Disease	0.00055	AAAAT	0.00942254	TRUE	FALSE
chr14	92830408	323511_SE_LGMN	92464917	Alzheimer_Disease	0.00219	A	0.00875763	TRUE	FALSE
chr14	92845607	25947_MXE_CHGA	92472511	Alzheimer_Disease	0.00181	A	0.00704891	TRUE	FALSE
chr14	92859223	108810_MXE_ITPK1	92472511	Alzheimer_Disease	0.00227	A	0.00106715	TRUE	TRUE
chr14	93199224	29716_MXE_UBR7	92464917	Alzheimer_Disease	0.00379	A	0.000600673	TRUE	FALSE
chr14	93202565	109395_SE_UBR7	92472511	Alzheimer_Disease	0.001	A	0.00832722	TRUE	FALSE
chr14	93225464	29713_MXE_UBR7	92472511	Alzheimer_Disease	0.0013	A	0.00448777	TRUE	FALSE
chr14	93454412	15941_A3SS_UNC79	92464917	Alzheimer_Disease	9e-05	ATGT	0.00706162	TRUE	FALSE
chr14	93460507	82772_MXE_UNC79	92472511	Alzheimer_Disease	2e-05	A	0.00452146	TRUE	FALSE
chr14	105342231	14023_A5SS_PACS2	105761758	Alzheimer_Disease		GT/AG	0.0555062	TRUE	FALSE
chr14	105342231	109296_MXE_PACS2	105761758	Alzheimer_Disease		GT/AG	0.0541921	TRUE	FALSE
chr14	105499697	2512_RI_MTA1	105761758	Alzheimer_Disease		C	0.0555746	TRUE	FALSE
chr14	105539645	239122_SE_TEDC1	105761758	Alzheimer_Disease		T	0.0416881	TRUE	FALSE
chr15	49961133	16329_MXE_ATP8B4	50701814	Alzheimer_Disease	0.00033	T	0.0150582	TRUE	FALSE
chr15	50003275	16317_MXE_ATP8B4	50701814	Alzheimer_Disease	0.00069	AC	0.00431412	TRUE	TRUE
chr15	50017982	62273_SE_ATP8B4	50701814	Alzheimer_Disease	1e-05	A	0.0134106	TRUE	FALSE
chr15	50559059	16234_MXE_TRPM7	50701814	Alzheimer_Disease	0.10335	A	0.00879748	TRUE	FALSE
chr15	50559059	16236_MXE_TRPM7	50701814	Alzheimer_Disease	0.10335	A	0.144099	TRUE	FALSE
chr15	50559059	16239_MXE_TRPM7	50701814	Alzheimer_Disease	0.10335	A	0.0306828	TRUE	FALSE
chr15	50559059	16237_MXE_TRPM7	50701814	Alzheimer_Disease	0.10335	A	0.0381497	TRUE	FALSE
chr15	50559059	16241_MXE_TRPM7	50701814	Alzheimer_Disease	0.10335	A	0.0117356	TRUE	FALSE
chr15	50559059	62045_SE_TRPM7	50701814	Alzheimer_Disease	0.10335	A	0.0657595	TRUE	FALSE
chr15	50571580	16238_MXE_TRPM7	50701814	Alzheimer_Disease	0.1018	T	0.0684711	TRUE	FALSE
chr15	50580925	16242_MXE_TRPM7	50701814	Alzheimer_Disease	0.00503	GT	0.00936066	TRUE	FALSE
chr15	50583576	16249_MXE_TRPM7	50701814	Alzheimer_Disease	0.07722	A	0.027924	TRUE	FALSE
chr15	50584617	16274_MXE_TRPM7	50701814	Alzheimer_Disease	0.41527	A	0.0531869	TRUE	FALSE
chr15	50589847	16244_MXE_TRPM7	50701814	Alzheimer_Disease	0.32553	A	0.0614393	TRUE	FALSE
chr15	50589847	16243_MXE_TRPM7	50701814	Alzheimer_Disease	0.32553	A	0.0439856	TRUE	FALSE
chr15	50600437	16235_MXE_TRPM7	50701814	Alzheimer_Disease	0.00764	T	0.13195	TRUE	FALSE
chr15	50601951	16250_MXE_TRPM7	50701814	Alzheimer_Disease	0.00496	A	0.00840988	TRUE	FALSE
chr15	50623790	16247_MXE_TRPM7	50701814	Alzheimer_Disease	0.09751	T	0.0842979	TRUE	FALSE
chr15	50652526	61991_SE_SPPL2A	50701814	Alzheimer_Disease	0.00013	T	0.0393234	TRUE	FALSE
chr15	50652526	61995_SE_SPPL2A	50701814	Alzheimer_Disease	0.00013	T	0.0409784	TRUE	FALSE
chr15	50690027	16246_MXE_TRPM7	50701814	Alzheimer_Disease	0.18884	A	0.223152	TRUE	FALSE
chr15	50690027	16248_MXE_TRPM7	50701814	Alzheimer_Disease	0.18884	A	0.0948382	TRUE	FALSE
chr15	50947416	16204_MXE_AP4E1	50701814	Alzheimer_Disease	0.30182	A	0.833854	TRUE	FALSE
chr15	51427553	16199_MXE_GLDN	50701814	Alzheimer_Disease	0.00181	AC	0.0031951	TRUE	FALSE
chr15	51437808	66301_MXE_DMXL2	50701814	Alzheimer_Disease	0.00014	T	0.00158165	TRUE	FALSE
chr15	51618314	66303_MXE_DMXL2	50701814	Alzheimer_Disease	0.00062	A	0.00815671	TRUE	FALSE
chr15	51618314	66305_MXE_DMXL2	50701814	Alzheimer_Disease	0.00062	A	0.00814828	TRUE	FALSE
chr15	51629249	66311_MXE_DMXL2	50701814	Alzheimer_Disease	0.0002	AC	0.00814007	TRUE	FALSE
chr15	51686682	61787_SE_TMOD2	50701814	Alzheimer_Disease	4e-05	GTTT	0.00124729	TRUE	FALSE
chr15	51686682	61795_SE_TMOD2	50701814	Alzheimer_Disease	4e-05	GTTT	0.00150819	TRUE	FALSE
chr15	51697133	61836_SE_SCG3	50701814	Alzheimer_Disease	0.00366	GT	0.0984092	TRUE	FALSE
chr15	51697133	16186_MXE_SCG3	50701814	Alzheimer_Disease	0.00366	GT	0.00210649	TRUE	FALSE
chr15	51697133	16182_MXE_SCG3	50701814	Alzheimer_Disease	0.00366	GT	0.0381581	TRUE	FALSE
chr15	59000164	15965_MXE_RNF111	58764824	Alzheimer_Disease	0.01471	T	0.123395	TRUE	FALSE
chr15	59571926	393101_SE_GTF2A2	58764824	Alzheimer_Disease	0.00061	A	0.0115589	TRUE	FALSE
chr15	59571926	393107_SE_GTF2A2	58764824	Alzheimer_Disease	0.00061	A	0.0118278	TRUE	FALSE
chr15	59665264	393120_SE_GTF2A2	58764824	Alzheimer_Disease	0.00189	T	0.00286317	TRUE	FALSE
chr15	62764972	60583_SE_TLN2	63277703	Alzheimer_Disease	0.00113	A	0.0186645	TRUE	FALSE
chr15	62895260	60622_SE_TLN2	63277703	Alzheimer_Disease	0.00032	AC	0.0019922	TRUE	FALSE
chr15	63070291	15754_MXE_TPM1	63277703	Alzheimer_Disease	0.0505	AT/GT	0.0322311	TRUE	FALSE
chr15	63070291	60542_SE_TPM1	63277703	Alzheimer_Disease	0.0505	AT/GT	0.0175113	TRUE	TRUE
chr15	63070291	15763_MXE_TPM1	63277703	Alzheimer_Disease	0.0505	AT/GT	0.0241148	TRUE	FALSE
chr15	63158330	90373_MXE_RAB8B	64131307	Alzheimer_Disease	0.00026	T	0.96734	TRUE	FALSE
chr15	63262613	324897_SE_RAB8B	64131307	Alzheimer_Disease	8e-05	AT	3.49566e-05	TRUE	FALSE
chr15	63278243	324891_SE_RAB8B	64131307	Alzheimer_Disease	0.00065	A	0.0214459	TRUE	FALSE
chr15	63628954	15693_MXE_HERC1	63277703	Alzheimer_Disease	1e-05	A	0.000962071	TRUE	FALSE
chr15	63675904	15703_MXE_HERC1	64131307	Alzheimer_Disease	0.00076	A	0.00672286	TRUE	FALSE
chr15	63697451	60419_SE_HERC1	64131307	Alzheimer_Disease	0.00114	A	0.00737461	TRUE	FALSE
chr15	63697451	60420_SE_HERC1	64131307	Alzheimer_Disease	0.00114	A	0.00144068	TRUE	FALSE
chr15	63776038	60417_SE_HERC1	64131307	Alzheimer_Disease	0.00043	T	0.00194323	TRUE	FALSE
chr15	63784065	60418_SE_HERC1	63277703	Alzheimer_Disease	0.00955	T	0.00733455	TRUE	FALSE
chr15	64089512	15659_MXE_SNX1	63277703	Alzheimer_Disease	0.0087	A	0.443475	TRUE	FALSE
chr15	64094803	60198_SE_SNX1	63277703	Alzheimer_Disease	0.00106	A	0.0637438	TRUE	FALSE
chr15	64108988	60242_SE_CIAO2A	63277703	Alzheimer_Disease	0.00039	T	0.962016	TRUE	FALSE
chr15	64108988	3025_RI_PPIB	64131307	Alzheimer_Disease	0.02404	T	0.0843915	TRUE	FALSE
chr15	64109491	60238_SE_CIAO2A	64131307	Alzheimer_Disease	0.37274	AAAAC	0.157807	TRUE	FALSE
chr15	64135758	15666_MXE_SNX1	64131307	Alzheimer_Disease	0.4382	A	0.445792	TRUE	FALSE
chr15	64163722	60188_SE_SNX22	63277703	Alzheimer_Disease	4e-05	T	0.18717	TRUE	TRUE
chr15	64163722	60183_SE_SNX22	64131307	Alzheimer_Disease	0.11313	T	0.155979	TRUE	TRUE
chr15	64408158	60120_SE_TRIP4	64131307	Alzheimer_Disease	0.02756	T	0.010683	TRUE	FALSE
chr15	64420530	15638_MXE_TRIP4	64131307	Alzheimer_Disease	0.00432	T	0.00875224	TRUE	FALSE
chr15	64444747	15637_MXE_TRIP4	64131307	Alzheimer_Disease	0.00063	T	0.00266921	TRUE	FALSE
chr15	64981290	251475_SE_SPG21	64131307	Alzheimer_Disease	0.00176	A	0.00267663	TRUE	FALSE
chr15	64983264	57313_MXE_ANKDD1A	64131307	Alzheimer_Disease	0.00382	AAAT	0.00463964	TRUE	FALSE
chr15	65005609	57311_MXE_ANKDD1A	64131307	Alzheimer_Disease	0.00991	T	0.00543805	TRUE	FALSE
chr15	65013258	57315_MXE_ANKDD1A	64131307	Alzheimer_Disease	0.00606	CTTT	0.00544388	TRUE	FALSE
chr15	65013258	57312_MXE_ANKDD1A	64131307	Alzheimer_Disease	0.00606	CTTT	0.0054444	TRUE	FALSE
chr15	78068369	57949_SE_CIB2	78936857	Alzheimer_Disease	8e-05	GT	0.000279323	TRUE	FALSE
chr15	78151566	67047_MXE_IDH3A	78936857	Alzheimer_Disease	0.00021	A	0.00772419	TRUE	FALSE
chr15	78151566	67044_MXE_IDH3A	78936857	Alzheimer_Disease	0.00021	A	0.00149491	TRUE	FALSE
chr15	78151566	67050_MXE_IDH3A	78936857	Alzheimer_Disease	0.00021	A	0.0066903	TRUE	TRUE
chr15	78151566	67051_MXE_IDH3A	78936857	Alzheimer_Disease	0.00021	A	0.00778047	TRUE	FALSE
chr15	78151566	12982_A3SS_IDH3A	78936857	Alzheimer_Disease	0.00021	A	0.00716596	TRUE	TRUE
chr15	78151566	242602_SE_IDH3A	78936857	Alzheimer_Disease	0.00021	A	0.00778309	TRUE	FALSE
chr15	78151566	242599_SE_IDH3A	78936857	Alzheimer_Disease	0.00021	A	0.00133385	TRUE	FALSE
chr15	78151566	67052_MXE_IDH3A	78936857	Alzheimer_Disease	0.00021	A	0.00494113	TRUE	TRUE
chr15	78151566	242609_SE_IDH3A	78936857	Alzheimer_Disease	0.00021	A	0.00174717	TRUE	FALSE
chr15	78151566	242610_SE_IDH3A	78936857	Alzheimer_Disease	0.00021	A	0.00773547	TRUE	FALSE
chr15	78151566	5765_RI_IDH3A	78936857	Alzheimer_Disease	0.00021	A	0.00445032	TRUE	FALSE
chr15	78151566	67055_MXE_IDH3A	78936857	Alzheimer_Disease	0.00021	A	0.00419735	TRUE	TRUE
chr15	78151566	67056_MXE_IDH3A	78936857	Alzheimer_Disease	0.00021	A	0.00420465	TRUE	TRUE
chr15	78151566	24750_MXE_ACSBG1	78936857	Alzheimer_Disease	0.00021	T	0.000466229	TRUE	FALSE
chr15	78165196	242604_SE_IDH3A	78936857	Alzheimer_Disease	0.00317	T	0.00049621	TRUE	FALSE
chr15	78165682	242624_SE_IDH3A	78936857	Alzheimer_Disease	0.00349	ATTT	0.00100312	TRUE	FALSE
chr15	78165682	242616_SE_IDH3A	78936857	Alzheimer_Disease	0.00349	ATTT	0.000795282	TRUE	FALSE
chr15	78168258	67053_MXE_IDH3A	78936857	Alzheimer_Disease	0.00301	A	0.00777175	TRUE	FALSE
chr15	78168258	67058_MXE_IDH3A	78936857	Alzheimer_Disease	0.00301	A	0.00361632	TRUE	FALSE
chr15	78179816	68560_SE_DNAJA4	78936857	Alzheimer_Disease	0.00239	AC	0.0015935	TRUE	FALSE
chr15	78225402	242618_SE_IDH3A	78936857	Alzheimer_Disease	0.01361	AAAT	0.0016644	TRUE	FALSE
chr15	78225402	242611_SE_IDH3A	78936857	Alzheimer_Disease	0.01361	AAAT	0.00210197	TRUE	FALSE
chr15	78225402	242605_SE_IDH3A	78936857	Alzheimer_Disease	0.01361	AAAT	0.0019734	TRUE	FALSE
chr15	78225402	242598_SE_IDH3A	78936857	Alzheimer_Disease	0.01361	AAAT	0.00140876	TRUE	FALSE
chr15	78238106	24746_MXE_ACSBG1	78936857	Alzheimer_Disease	0.00044	A	0.000591292	TRUE	FALSE
chr15	78292967	57906_SE_WDR61	78936857	Alzheimer_Disease	0.00034	A	0.0460851	TRUE	TRUE
chr15	78292967	57895_SE_WDR61	78936857	Alzheimer_Disease	0.00034	A	0.046224	TRUE	TRUE
chr15	78300293	57860_SE_WDR61	78936857	Alzheimer_Disease	0.00294	T	0.00694872	TRUE	FALSE
chr15	78388625	57790_SE_IREB2	78936857	Alzheimer_Disease	5e-05	A	0.00112053	TRUE	FALSE
chr15	78481523	15008_MXE_IREB2	78936857	Alzheimer_Disease	0.00034	T	0.00155771	TRUE	FALSE
chr15	78530201	15001_MXE_PSMA4	78936857	Alzheimer_Disease	0.00043	T	0.0521871	TRUE	FALSE
chr15	78546449	15007_MXE_IREB2	78936857	Alzheimer_Disease	0.00182	A	0.0486013	TRUE	FALSE
chr15	78568452	365740_SE_HYKK	78936857	Alzheimer_Disease	0.0054	T	0.0350672	TRUE	FALSE
chr15	78838217	14990_MXE_MORF4L1	78936857	Alzheimer_Disease	0.0868	A	0.00408781	TRUE	FALSE
chr15	78877114	14973_MXE_MORF4L1	78936857	Alzheimer_Disease	0.0003	T	0.00429983	TRUE	FALSE
chr15	78877114	57682_SE_MORF4L1	78936857	Alzheimer_Disease	0.0003	T	0.00432842	TRUE	TRUE
chr15	78877114	57684_SE_MORF4L1	78936857	Alzheimer_Disease	0.0003	T	0.00435862	TRUE	TRUE
chr15	78879774	14992_MXE_MORF4L1	78936857	Alzheimer_Disease	0.02013	A	0.00310583	TRUE	FALSE
chr15	78897232	14985_MXE_MORF4L1	78936857	Alzheimer_Disease	0.02259	T	0.0127329	TRUE	FALSE
chr15	78899157	14991_MXE_MORF4L1	78936857	Alzheimer_Disease	0.02989	T	0.00313829	TRUE	FALSE
chr15	78930538	5172_A5SS_CTSH	78936857	Alzheimer_Disease	0.09078	ATTT	0.992362	TRUE	FALSE
chr15	78943252	5175_A5SS_CTSH	78936857	Alzheimer_Disease	0.78114	AAAC	0.967389	TRUE	FALSE
chr15	78995280	36982_MXE_CTSH	78936857	Alzheimer_Disease	0.00098	A	0.679793	TRUE	FALSE
chr15	79010033	7951_A5SS_RASGRF1	78936857	Alzheimer_Disease	0.00062	A	0.20445	TRUE	FALSE
chr16	29885210	51290_SE_SEZ6L2	30010081	Alzheimer_Disease	0.13832	ATTT	0.000543837	TRUE	FALSE
chr16	29893648	3352_A3SS_SEZ6L2	30010081	Alzheimer_Disease	0.0601	T	0.0012352	TRUE	TRUE
chr16	29937720	51111_SE_DOC2A	30010081	Alzheimer_Disease	0.49933	A	0.112746	TRUE	FALSE
chr16	29937720	2144_A5SS_DOC2A	30010081	Alzheimer_Disease	0.49933	A	0.147546	TRUE	FALSE
chr16	30034411	51169_SE_INO80E	30010081	Alzheimer_Disease	0.33397	A	0.870223	TRUE	FALSE
chr16	30099846	285786_SE_YPEL3	30010081	Alzheimer_Disease	0.56251	GT	0.355324	TRUE	FALSE
chr16	30099846	285789_SE_YPEL3	30010081	Alzheimer_Disease	0.56251	GT	0.357349	TRUE	FALSE
chr16	30107987	367947_SE_CTD-2515O10.6	30010081	Alzheimer_Disease	0.03211	AC	0.071693	TRUE	FALSE
chr16	30801191	13380_MXE_SRCAP	31111250	Alzheimer_Disease	0.24646	A	0.0300047	TRUE	FALSE
chr16	30802134	50918_SE_CCDC189	30010081	Alzheimer_Disease	0.02291	A	0.666333	TRUE	FALSE
chr16	30802134	3313_A3SS_CCDC189	30010081	Alzheimer_Disease	0.02291	A	0.67259	TRUE	FALSE
chr16	30854708	50865_SE_FBXL19	30010081	Alzheimer_Disease	0.01696	T	0.0515067	TRUE	FALSE
chr16	30854708	50866_SE_FBXL19	31111250	Alzheimer_Disease	0.43653	T	0.0482346	TRUE	FALSE
chr16	31107128	13344_MXE_STX4	31111250	Alzheimer_Disease	0.91532	T	0.332343	TRUE	FALSE
chr16	31160060	1532_RI_BCKDK	31111250	Alzheimer_Disease	0.15694	T	0.138119	TRUE	FALSE
chr16	31160060	3302_A3SS_BCKDK	31111250	Alzheimer_Disease	0.15694	T	0.168661	TRUE	FALSE
chr16	69733073	195412_SE_NFAT5	70660097	Alzheimer_Disease	0.08682	T	0.00103124	TRUE	FALSE
chr16	69733073	195410_SE_NFAT5	70660097	Alzheimer_Disease	0.08682	T	0.00110994	TRUE	FALSE
chr16	69761121	47578_SE_NQO1	70660097	Alzheimer_Disease	0.00159	ATTT	0.00275164	TRUE	FALSE
chr16	70261672	42838_MXE_AARS1	70660097	Alzheimer_Disease	0.0119	A	0.0706924	TRUE	FALSE
chr16	70261672	42883_MXE_AARS1	70660097	Alzheimer_Disease	0.0119	A	0.11389	TRUE	FALSE
chr16	70310380	15201_MXE_DDX19A	70660097	Alzheimer_Disease	0.00308	A	0.000692318	TRUE	FALSE
chr16	70319577	8983_A3SS_AARS1	70660097	Alzheimer_Disease	0.01249	A	0.0636993	TRUE	FALSE
chr16	70360281	54331_MXE_DDX19B	70660097	Alzheimer_Disease	0.00923	A/T	0.00387386	TRUE	FALSE
chr16	70397044	54335_MXE_DDX19B	70660097	Alzheimer_Disease	0.00154	T	0.000970739	TRUE	FALSE
chr16	70445846	1442_RI_FCSK	70660097	Alzheimer_Disease	0.00196	T	0.053425	TRUE	FALSE
chr16	70504909	1439_RI_COG4	70660097	Alzheimer_Disease	0.00265	T	0.0269707	TRUE	FALSE
chr16	70543409	12419_MXE_COG4	70660097	Alzheimer_Disease	0.01004	T	0.00849539	TRUE	FALSE
chr16	70585838	47229_SE_COG4	70660097	Alzheimer_Disease	0.00239	A	0.00281403	TRUE	FALSE
chr16	70585838	47228_SE_COG4	70660097	Alzheimer_Disease	0.00239	A	0.00299252	TRUE	FALSE
chr16	70663025	12377_MXE_IL34	70660097	Alzheimer_Disease	0.00034	C	0.0389407	TRUE	TRUE
chr16	70734796	47090_SE_MTSS2	70660097	Alzheimer_Disease	0.02748	T	0.00453418	TRUE	FALSE
chr16	71623210	46895_SE_PHLPP2	70660097	Alzheimer_Disease	5e-05	T	0.00695482	TRUE	FALSE
chr16	80880975	310077_SE_CMC2	81739398	Alzheimer_Disease	0.00111	CT	0.00398839	TRUE	TRUE
chr16	80880975	310099_SE_CMC2	81739398	Alzheimer_Disease	0.00111	CT	0.00677945	TRUE	FALSE
chr16	80955331	310086_SE_CMC2	81908423	Alzheimer_Disease	0.00368	AGC	0.00543416	TRUE	FALSE
chr16	80964701	310104_SE_CMC2	81739398	Alzheimer_Disease	0.00085	A	0.0123025	TRUE	FALSE
chr16	80964701	310111_SE_CMC2	81908423	Alzheimer_Disease	0.00564	A	0.0127592	TRUE	FALSE
chr16	80981080	310117_SE_CMC2	81908423	Alzheimer_Disease	0.00398	T	0.057273	TRUE	FALSE
chr16	80983982	45995_SE_GCSH	81908423	Alzheimer_Disease	0.0014	T	0.00402535	TRUE	FALSE
chr16	80986455	310076_SE_CMC2	81739398	Alzheimer_Disease	7e-05	T	0.00691497	TRUE	FALSE
chr16	80986455	310122_SE_CMC2	81739398	Alzheimer_Disease	7e-05	T	0.0119811	TRUE	FALSE
chr16	80986455	310126_SE_CMC2	81908423	Alzheimer_Disease	0.00473	T	0.0536657	TRUE	FALSE
chr16	80994433	310123_SE_CMC2	81739398	Alzheimer_Disease	0.00022	T	0.016202	TRUE	FALSE
chr16	80994433	310128_SE_CMC2	81908423	Alzheimer_Disease	0.00552	T	0.100021	TRUE	FALSE
chr16	80994433	310079_SE_CMC2	81908423	Alzheimer_Disease	0.00552	T	0.00691513	TRUE	FALSE
chr16	80998104	310110_SE_CMC2	81739398	Alzheimer_Disease	1e-05	A	0.0986286	TRUE	FALSE
chr16	80998104	310121_SE_CMC2	81908423	Alzheimer_Disease	0.00663	A	0.100449	TRUE	FALSE
chr16	80998104	310116_SE_CMC2	81739398	Alzheimer_Disease	1e-05	A	0.0994379	TRUE	FALSE
chr16	80998104	16513_A3SS_CMC2	81739398	Alzheimer_Disease	1e-05	A	0.00771031	TRUE	FALSE
chr16	81016004	86042_MXE_CMC2	81908423	Alzheimer_Disease	0.00855	T	0.00563838	TRUE	FALSE
chr16	81016004	310067_SE_CMC2	81908423	Alzheimer_Disease	0.00855	T	0.0054486	TRUE	FALSE
chr16	81021093	310069_SE_CMC2	81739398	Alzheimer_Disease	0.0002	T	0.0717415	TRUE	FALSE
chr16	81059793	12120_MXE_CENPN	81739398	Alzheimer_Disease	5e-05	T	0.0163659	TRUE	FALSE
chr16	81080141	46003_SE_GCSH	81908423	Alzheimer_Disease	0.00107	GTTTT	0.0134276	TRUE	FALSE
chr16	81080670	268217_SE_GCSH	81739398	Alzheimer_Disease	0.0001	A	0.0108756	TRUE	FALSE
chr16	81080670	268214_SE_GCSH	81739398	Alzheimer_Disease	0.0001	A	0.0114722	TRUE	FALSE
chr16	81134082	46002_SE_GCSH	81908423	Alzheimer_Disease	0.00589	A	0.00176663	TRUE	FALSE
chr16	81326364	45912_SE_GAN	81739398	Alzheimer_Disease	0.00178	A	0.011725	TRUE	FALSE
chr16	81360016	12087_MXE_GAN	81739398	Alzheimer_Disease	0	ATGG/AGAT	0.00723177	TRUE	FALSE
chr16	82133177	12082_MXE_MPHOSPH6	81739398	Alzheimer_Disease	0.00162	A	0.00130375	TRUE	FALSE
chr16	82150014	12080_MXE_MPHOSPH6	81908423	Alzheimer_Disease	0.00245	A	0.00548589	TRUE	FALSE
chr16	82150014	45879_SE_MPHOSPH6	81908423	Alzheimer_Disease	0.00245	A	0.00675828	TRUE	FALSE
chr16	82638818	45854_SE_CDH13	81908423	Alzheimer_Disease	0.0032	GT	0.00350054	TRUE	FALSE
chr16	85646893	45676_SE_GSE1	86420604	Alzheimer_Disease	0.01219	G	0.0052909	TRUE	FALSE
chr16	85656377	12033_MXE_GSE1	86420604	Alzheimer_Disease	0.00119	AGCGCG	0.0207204	TRUE	TRUE
chr16	85776610	6080_A3SS_COX4I1	86420604	Alzheimer_Disease	0.00103	A	0.0122682	TRUE	FALSE
chr16	85807607	2809_RI_COX4I1	86420604	Alzheimer_Disease	0.00332	T	0.00509741	TRUE	FALSE
chr16	85807607	103635_SE_COX4I1	86420604	Alzheimer_Disease	0.00332	T	0.00203823	TRUE	FALSE
chr16	86523761	92420_MXE_MTHFSD	86420604	Alzheimer_Disease	0.00298	T	0.00943465	TRUE	FALSE
chr16	86523761	92421_MXE_MTHFSD	86420604	Alzheimer_Disease	0.00298	T	0.0094984	TRUE	FALSE
chr16	86530617	92417_MXE_MTHFSD	86420604	Alzheimer_Disease	0.0036	T	0.00943761	TRUE	FALSE
chr16	86577225	332418_SE_MTHFSD	86420604	Alzheimer_Disease	0.00084	AC	0.186501	TRUE	FALSE
chr16	86614169	92413_MXE_MTHFSD	86420604	Alzheimer_Disease	0.00035	GT	0.00237804	TRUE	TRUE
chr16	89151612	45370_SE_ACSF3	90103687	Alzheimer_Disease	0.00841	T	0.0136014	TRUE	FALSE
chr16	89151612	45366_SE_ACSF3	90103687	Alzheimer_Disease	0.00841	T	0.0138816	TRUE	FALSE
chr16	89457587	87859_MXE_SPG7	90103687	Alzheimer_Disease	0.00384	A	0.00578946	TRUE	FALSE
chr16	89473180	316513_SE_SPG7	90103687	Alzheimer_Disease	0.00301	A	0.0022569	TRUE	FALSE
chr16	89485324	16866_A3SS_SPG7	90103687	Alzheimer_Disease	0.00037	A	0.00923581	TRUE	FALSE
chr16	89489211	7467_RI_SPG7	90103687	Alzheimer_Disease	0.00118	AC/CG	0.00540707	TRUE	FALSE
chr16	89491761	7455_RI_SPG7	90103687	Alzheimer_Disease	0.00154	T	0.00561172	TRUE	FALSE
chr16	89491761	87902_MXE_SPG7	90103687	Alzheimer_Disease	0.00154	T	0.017073	TRUE	FALSE
chr16	89491761	87905_MXE_SPG7	90103687	Alzheimer_Disease	0.00154	T	0.0216117	TRUE	FALSE
chr16	89491761	87906_MXE_SPG7	90103687	Alzheimer_Disease	0.00154	T	0.0217219	TRUE	FALSE
chr16	89491761	87904_MXE_SPG7	90103687	Alzheimer_Disease	0.00154	T	0.0215646	TRUE	FALSE
chr16	89491761	316566_SE_SPG7	90103687	Alzheimer_Disease	0.00154	T	0.0215369	TRUE	FALSE
chr16	89491761	87903_MXE_SPG7	90103687	Alzheimer_Disease	0.00154	T	0.0206981	TRUE	FALSE
chr16	89497962	87876_MXE_SPG7	90103687	Alzheimer_Disease	0.00136	A	0.000400618	TRUE	TRUE
chr16	89497962	87880_MXE_SPG7	90103687	Alzheimer_Disease	0.00136	A	0.000640857	TRUE	FALSE
chr16	89497962	87885_MXE_SPG7	90103687	Alzheimer_Disease	0.00136	A	0.000847643	TRUE	FALSE
chr16	89497962	87884_MXE_SPG7	90103687	Alzheimer_Disease	0.00136	A	0.00700213	TRUE	FALSE
chr16	89497962	87891_MXE_SPG7	90103687	Alzheimer_Disease	0.00136	A	0.00713891	TRUE	FALSE
chr16	89497962	87896_MXE_SPG7	90103687	Alzheimer_Disease	0.00136	A	0.00034849	TRUE	FALSE
chr16	89497962	87892_MXE_SPG7	90103687	Alzheimer_Disease	0.00136	A	0.000350462	TRUE	FALSE
chr16	89497962	87895_MXE_SPG7	90103687	Alzheimer_Disease	0.00136	A	0.00719386	TRUE	FALSE
chr16	89497962	316567_SE_SPG7	90103687	Alzheimer_Disease	0.00136	A	0.00109761	TRUE	FALSE
chr16	89497962	316570_SE_SPG7	90103687	Alzheimer_Disease	0.00136	A	0.000485027	TRUE	FALSE
chr16	89497962	316573_SE_SPG7	90103687	Alzheimer_Disease	0.00136	A	0.000328272	TRUE	TRUE
chr16	89503127	316606_SE_SPG7	90103687	Alzheimer_Disease	9e-05	T	0.00514425	TRUE	FALSE
chr16	89511893	45268_SE_CPNE7	90103687	Alzheimer_Disease	0.00236	GTT	0.0418999	TRUE	FALSE
chr16	89530148	87872_MXE_SPG7	90103687	Alzheimer_Disease	0.00312	GT	0.0154665	TRUE	FALSE
chr16	89532773	87870_MXE_SPG7	90103687	Alzheimer_Disease	0.00129	A	0.0165394	TRUE	FALSE
chr16	89532773	16873_A3SS_SPG7	90103687	Alzheimer_Disease	0.00129	A	0.0160157	TRUE	FALSE
chr16	89532773	316605_SE_SPG7	90103687	Alzheimer_Disease	0.00129	A	0.00515678	TRUE	FALSE
chr16	89551066	316483_SE_SPG7	90103687	Alzheimer_Disease	0.00263	AAAC	0.0156893	TRUE	FALSE
chr16	89559719	316620_SE_SPG7	90103687	Alzheimer_Disease	0.0039	A	0.00540707	TRUE	FALSE
chr16	89560178	7468_RI_SPG7	90103687	Alzheimer_Disease	0.00148	A	0.00525725	TRUE	FALSE
chr16	89563574	11941_MXE_RPL13	90103687	Alzheimer_Disease	0.00322	A	0.00506805	TRUE	FALSE
chr16	89563574	11942_MXE_RPL13	90103687	Alzheimer_Disease	0.00322	A	0.00506805	TRUE	FALSE
chr16	89563574	1406_RI_RPL13	90103687	Alzheimer_Disease	0.00322	A	0.00558465	TRUE	FALSE
chr16	89565284	316604_SE_SPG7	90103687	Alzheimer_Disease		CTGGG	0.00516528	TRUE	FALSE
chr16	89857137	45177_SE_SPIRE2	90103687	Alzheimer_Disease	7e-05	T	0.00379459	TRUE	TRUE
chr16	89878435	314349_SE_TCF25	90103687	Alzheimer_Disease	0	T	0.00781483	TRUE	FALSE
chr16	89878435	314353_SE_TCF25	90103687	Alzheimer_Disease	0	T	0.00702623	TRUE	FALSE
chr16	90017495	1389_RI_GAS8	90103687	Alzheimer_Disease	0.04078	A	0.114966	TRUE	FALSE
chr16	90021414	2894_A3SS_GAS8	90103687	Alzheimer_Disease	0.02962	T	0.0176839	TRUE	FALSE
chr16	90026892	45061_SE_GAS8	90103687	Alzheimer_Disease	0.06629	T	0.0149995	TRUE	FALSE
chr16	90027090	2895_A3SS_GAS8	90103687	Alzheimer_Disease	0.026	T	0.032434	TRUE	FALSE
chr17	729540	80393_SE_TLCD3A	1728046	Alzheimer_Disease	0.00098	AC	0.00129726	TRUE	FALSE
chr17	735987	11830_MXE_VPS53	1728046	Alzheimer_Disease	0.00178	T	0.096406	TRUE	FALSE
chr17	735987	11831_MXE_VPS53	1728046	Alzheimer_Disease	0.00178	T	0.0994644	TRUE	FALSE
chr17	735987	11822_MXE_VPS53	1728046	Alzheimer_Disease	0.00178	T	0.125061	TRUE	FALSE
chr17	743463	11827_MXE_VPS53	1728046	Alzheimer_Disease	0.00119	A	0.0140181	TRUE	FALSE
chr17	796595	44940_SE_VPS53	1728046	Alzheimer_Disease	0.0044	T	0.000544927	TRUE	FALSE
chr17	1161556	392697_SE_ABR	1728046	Alzheimer_Disease	0.00063	A	0.0016873	TRUE	TRUE
chr17	1376929	76274_SE_YWHAE	1728046	Alzheimer_Disease	2e-05	A	0.00774965	TRUE	TRUE
chr17	1419633	11779_MXE_INPP5K	1728046	Alzheimer_Disease	0.00022	A	0.00234507	TRUE	FALSE
chr17	1474428	11784_MXE_INPP5K	1728046	Alzheimer_Disease	0.00044	T	0.00187869	TRUE	TRUE
chr17	1486512	44799_SE_INPP5K	1728046	Alzheimer_Disease	0.00117	A	0.00144309	TRUE	FALSE
chr17	1537802	11788_MXE_INPP5K	1728046	Alzheimer_Disease	0.00049	AC	0.00238329	TRUE	TRUE
chr17	1537802	11786_MXE_INPP5K	1728046	Alzheimer_Disease	0.00049	AC	0.00237334	TRUE	TRUE
chr17	1549265	44699_MXE_PITPNA	1728046	Alzheimer_Disease	0.00046	A	0.0242308	TRUE	FALSE
chr17	1566231	44698_MXE_PITPNA	1728046	Alzheimer_Disease	4e-05	AAT	0.00101372	TRUE	TRUE
chr17	1765144	3698_A3SS_SERPINF1	1728046	Alzheimer_Disease	0.01258	T	0.0386266	TRUE	FALSE
chr17	1845163	44715_SE_SMYD4	1728046	Alzheimer_Disease	0.00114	AC	0.000888279	TRUE	FALSE
chr17	1855332	47154_MXE_RPA1	1728046	Alzheimer_Disease	0.00149	GT	0.00200964	TRUE	FALSE
chr17	2007338	11743_MXE_DPH1	1728046	Alzheimer_Disease	0.00106	AC	0.00584585	TRUE	FALSE
chr17	2007338	11751_MXE_DPH1	1728046	Alzheimer_Disease	0.00106	AC	0.00686652	TRUE	FALSE
chr17	2039066	11752_MXE_DPH1	1728046	Alzheimer_Disease	0.00011	T	0.00521815	TRUE	FALSE
chr17	2039066	1376_RI_DPH1	1728046	Alzheimer_Disease	0.00011	T	0.00508323	TRUE	FALSE
chr17	2253115	34859_MXE_SMG6	1728046	Alzheimer_Disease	0.00177	AAAT	0.00158115	TRUE	FALSE
chr17	2289937	42688_MXE_SGSM2	1728046	Alzheimer_Disease	8e-05	AT	0.00371485	TRUE	FALSE
chr17	2312215	26905_MXE_TSR1	1728046	Alzheimer_Disease	0.00055	T	0.00636171	TRUE	FALSE
chr17	2349374	11726_MXE_METTL16	1728046	Alzheimer_Disease	0.01088	T	0.00160174	TRUE	TRUE
chr17	2457711	44609_SE_METTL16	1728046	Alzheimer_Disease	0.00622	T	0.00189565	TRUE	FALSE
chr17	2561128	44622_SE_METTL16	1728046	Alzheimer_Disease	0.00123	T	0.00147354	TRUE	TRUE
chr17	2561128	44620_SE_METTL16	1728046	Alzheimer_Disease	0.00123	T	0.00155483	TRUE	TRUE
chr17	2650640	44550_SE_PAFAH1B1	1728046	Alzheimer_Disease	8e-05	A	0.00664183	TRUE	FALSE
chr17	2719146	44605_SE_PAFAH1B1	1728046	Alzheimer_Disease	0.00153	T	0.00101205	TRUE	FALSE
chr17	2720334	11701_MXE_PAFAH1B1	1728046	Alzheimer_Disease	0	T	0.00862725	TRUE	TRUE
chr17	4284159	11655_MXE_ANKFY1	5233752	Alzheimer_Disease	0.00021	T	0.000790216	TRUE	FALSE
chr17	4341051	44319_SE_UBE2G1	5233752	Alzheimer_Disease	0.00085	T	0.00651644	TRUE	FALSE
chr17	4421148	11647_MXE_UBE2G1	5233752	Alzheimer_Disease	0.00381	A	0.00083254	TRUE	TRUE
chr17	4421148	11648_MXE_UBE2G1	5233752	Alzheimer_Disease	0.00381	A	0.00118836	TRUE	TRUE
chr17	4574478	11636_MXE_SPNS2	5233752	Alzheimer_Disease	0.00055	GT	0.000889835	TRUE	FALSE
chr17	4685793	84411_SE_ARRB2	5233752	Alzheimer_Disease	5e-05	A	0.0259817	TRUE	FALSE
chr17	4713791	84371_SE_ARRB2	5233752	Alzheimer_Disease	0	A	0.0630821	TRUE	FALSE
chr17	4713791	22518_MXE_ARRB2	5233752	Alzheimer_Disease	0	A	0.0633768	TRUE	FALSE
chr17	4715695	84400_SE_ARRB2	5233752	Alzheimer_Disease	0	AC	0.00243632	TRUE	FALSE
chr17	4715695	22530_MXE_ARRB2	5233752	Alzheimer_Disease	0	AC	0.00268172	TRUE	FALSE
chr17	4715695	3332_A5SS_ARRB2	5233752	Alzheimer_Disease	0	AC	0.00413856	TRUE	FALSE
chr17	4752284	11602_MXE_PSMB6	5233752	Alzheimer_Disease	0.00176	T	0.0277302	TRUE	FALSE
chr17	4812296	2849_A3SS_PLD2	5233752	Alzheimer_Disease	0.03349	T	0.434851	TRUE	FALSE
chr17	4883210	175961_SE_CAMTA2	5233752	Alzheimer_Disease	0.19628	A	0.631678	TRUE	FALSE
chr17	4891186	134242_SE_MINK1	5233752	Alzheimer_Disease	0.05686	AC	0.00377756	TRUE	FALSE
chr17	4915888	36331_MXE_MINK1	5233752	Alzheimer_Disease	0.16889	A	0.0806705	TRUE	FALSE
chr17	4920541	47836_MXE_CAMTA2	5233752	Alzheimer_Disease	0.0022	T	0.03017	TRUE	TRUE
chr17	4924927	44101_SE_RNF167	5233752	Alzheimer_Disease	0.0467	T	0.063565	TRUE	FALSE
chr17	4924927	44099_SE_RNF167	5233752	Alzheimer_Disease	0.0467	T	0.0435761	TRUE	FALSE
chr17	4965827	44121_SE_RNF167	5233752	Alzheimer_Disease	0.19395	ATTT	0.0400337	TRUE	TRUE
chr17	5364711	43982_SE_RABEP1	5233752	Alzheimer_Disease	0.0363	A	1.10857e-06	TRUE	FALSE
chr17	5365062	43984_SE_RABEP1	5233752	Alzheimer_Disease	0.46649	A	0.372865	TRUE	FALSE
chr17	5382084	11566_MXE_RABEP1	5233752	Alzheimer_Disease	0.15601	T	0.00695552	TRUE	FALSE
chr17	5390700	43921_SE_NUP88	5233752	Alzheimer_Disease	0.1506	A	0.000164331	TRUE	FALSE
chr17	5390700	11572_MXE_RABEP1	5233752	Alzheimer_Disease	0.1506	T	0.00922358	TRUE	FALSE
chr17	5397351	11545_MXE_NUP88	5233752	Alzheimer_Disease	0.15727	A	0.0195482	TRUE	FALSE
chr17	5397351	2839_A3SS_NUP88	5233752	Alzheimer_Disease	0.15727	A	3.39384e-07	TRUE	FALSE
chr17	5402308	11542_MXE_NUP88	5233752	Alzheimer_Disease	0.16245	T	0.00998913	TRUE	FALSE
chr17	5423350	107460_MXE_RPAIN	5233752	Alzheimer_Disease	0.01627	A	0.0176354	TRUE	FALSE
chr17	5434774	43908_SE_C1QBP	5233752	Alzheimer_Disease	0.0243	A	0.000165175	TRUE	FALSE
chr17	5492704	386618_SE_RPAIN	5233752	Alzheimer_Disease	0.01792	AAAC	9.80875e-07	TRUE	FALSE
chr17	5493015	43893_SE_MIS12	5233752	Alzheimer_Disease	0.00831	A	0.024698	TRUE	FALSE
chr17	17163929	89754_MXE_MPRIP	18156140	Alzheimer_Disease	0.00059	A	0.00549974	TRUE	FALSE
chr17	17185574	89774_MXE_MPRIP	18156140	Alzheimer_Disease	0.00468	CCTT	0.00636525	TRUE	FALSE
chr17	17193386	89755_MXE_MPRIP	18156140	Alzheimer_Disease	0.00028	T	0.00565641	TRUE	FALSE
chr17	17193386	89752_MXE_MPRIP	18156140	Alzheimer_Disease	0.00028	T	0.0056983	TRUE	FALSE
chr17	17199048	89753_MXE_MPRIP	18156140	Alzheimer_Disease	0.0022	A	0.00569831	TRUE	FALSE
chr17	17199218	89758_MXE_MPRIP	18156140	Alzheimer_Disease	6e-05	A	0.00269822	TRUE	FALSE
chr17	17199218	89756_MXE_MPRIP	18156140	Alzheimer_Disease	6e-05	A	0.00286175	TRUE	FALSE
chr17	17208011	42049_SE_FLCN	18156140	Alzheimer_Disease	8e-05	T	0.0012111	TRUE	FALSE
chr17	17208319	42062_SE_FLCN	18156140	Alzheimer_Disease	0.00202	A	0.00278784	TRUE	FALSE
chr17	17222040	11033_MXE_FLCN	18156140	Alzheimer_Disease	0.00091	T	0.00051433	TRUE	FALSE
chr17	17237587	42047_SE_FLCN	18156140	Alzheimer_Disease	0.00126	A	0.000557085	TRUE	FALSE
chr17	17249050	11611_MXE_COPS3	18156140	Alzheimer_Disease	0.00127	T	0.000818338	TRUE	FALSE
chr17	17261527	44227_SE_COPS3	18156140	Alzheimer_Disease	1e-05	ATTT	0.00434222	TRUE	FALSE
chr17	17263288	11624_MXE_COPS3	18156140	Alzheimer_Disease	0.00132	T	0.00491833	TRUE	FALSE
chr17	17265402	11617_MXE_COPS3	18156140	Alzheimer_Disease	0.00372	A	0.000880723	TRUE	FALSE
chr17	17275095	2856_A3SS_COPS3	18156140	Alzheimer_Disease	0.00239	A	0.00492054	TRUE	FALSE
chr17	17275095	11032_MXE_FLCN	18156140	Alzheimer_Disease	0.00239	A	0.000770209	TRUE	FALSE
chr17	17284861	11627_MXE_COPS3	18156140	Alzheimer_Disease	0.00063	T	0.00489884	TRUE	FALSE
chr17	17284861	11622_MXE_COPS3	18156140	Alzheimer_Disease	0.00063	T	0.00490109	TRUE	FALSE
chr17	17284861	322982_SE_MPRIP	18156140	Alzheimer_Disease	0.00063	A	0.00692603	TRUE	FALSE
chr17	17533735	348175_SE_PEMT	18156140	Alzheimer_Disease	0.11197	A	0.00901306	TRUE	TRUE
chr17	17839093	42033_SE_RAI1	18156140	Alzheimer_Disease	0.06178	GTT	0.00817601	TRUE	FALSE
chr17	17958090	11024_MXE_TOM1L2	18156140	Alzheimer_Disease	0.0345	T	0.00187462	TRUE	TRUE
chr17	17961872	41903_SE_ATPAF2	18156140	Alzheimer_Disease	0.06107	T	0.00439414	TRUE	FALSE
chr17	18003810	76126_MXE_DRG2	18156140	Alzheimer_Disease	0.1	T	0.0478762	TRUE	FALSE
chr17	18213888	10975_MXE_LLGL1	18156140	Alzheimer_Disease	0.38336	T	0.0192944	TRUE	FALSE
chr17	18243092	41830_SE_TOP3A	18156140	Alzheimer_Disease	0.00425	AAAAC	0.0274064	TRUE	FALSE
chr17	18286348	41861_SE_TOP3A	18156140	Alzheimer_Disease	0.02287	T	0.560522	TRUE	FALSE
chr17	18857581	74156_MXE_PRPSAP2	18156140	Alzheimer_Disease	0.03245	T	0.0168561	TRUE	FALSE
chr17	18861884	267118_SE_PRPSAP2	18156140	Alzheimer_Disease	0.02946	GTTT	0.0163354	TRUE	FALSE
chr17	18862792	267097_SE_PRPSAP2	18156140	Alzheimer_Disease	0	ATTT	0.0017718	TRUE	FALSE
chr17	18862792	267101_SE_PRPSAP2	18156140	Alzheimer_Disease	0	ATTT	0.00235372	TRUE	TRUE
chr17	18862792	74153_MXE_PRPSAP2	18156140	Alzheimer_Disease	0	ATTT	0.000571784	TRUE	FALSE
chr17	18862792	14243_A3SS_PRPSAP2	18156140	Alzheimer_Disease	0	ATTT	0.0015886	TRUE	FALSE
chr17	18869790	74154_MXE_PRPSAP2	18156140	Alzheimer_Disease	0.03892	T	0.0154738	TRUE	FALSE
chr17	18869790	267121_SE_PRPSAP2	18156140	Alzheimer_Disease	0.03892	T	0.0194338	TRUE	FALSE
chr17	18879452	74158_MXE_PRPSAP2	18156140	Alzheimer_Disease	0.03482	ATTTTT	0.0185534	TRUE	FALSE
chr17	43472294	9967_MXE_DHX8	44352876	Alzheimer_Disease	0.00406	T	0.00137188	TRUE	FALSE
chr17	43786956	37912_SE_DUSP3	44352876	Alzheimer_Disease	0.00083	AAT	0.0477158	TRUE	FALSE
chr17	43789030	9964_MXE_MPP2	44352876	Alzheimer_Disease	0.00424	A	0.00580924	TRUE	FALSE
chr17	43827006	37906_SE_MPP2	44352876	Alzheimer_Disease	0.00131	A	0.005254	TRUE	FALSE
chr17	43871041	37885_SE_MPP2	44352876	Alzheimer_Disease	0.00349	AAAAG	0.00574032	TRUE	FALSE
chr17	44306894	1138_RI_RUNDC3A	44352876	Alzheimer_Disease	0	AAC	2.33413e-08	TRUE	FALSE
chr17	44339512	9888_MXE_SLC25A39	44352876	Alzheimer_Disease	0.00361	A	2.27916e-08	TRUE	FALSE
chr17	44339512	2438_A3SS_RUNDC3A	44352876	Alzheimer_Disease	0.00361	T	1.93679e-08	TRUE	FALSE
chr17	44339512	37707_SE_RUNDC3A	44352876	Alzheimer_Disease	0.00361	T	1.94784e-08	TRUE	FALSE
chr17	44756771	68717_MXE_DBF4B	44352876	Alzheimer_Disease	0.00377	A	0.0189508	TRUE	FALSE
chr17	44833225	44612_MXE_EFTUD2	44352876	Alzheimer_Disease	0.00147	CT/AC	0.00141888	TRUE	FALSE
chr17	44839242	9842_MXE_GFAP	44352876	Alzheimer_Disease	0.00148	A	0.00325434	TRUE	FALSE
chr17	44859642	9840_MXE_GFAP	44352876	Alzheimer_Disease	0.02181	GT	0.0149413	TRUE	FALSE
chr17	44868174	164163_SE_EFTUD2	44352876	Alzheimer_Disease	0.01311	T	0.00766247	TRUE	FALSE
chr17	44868174	9836_MXE_GFAP	44352876	Alzheimer_Disease	0.01311	T	0.00200567	TRUE	FALSE
chr17	44893121	37482_SE_GFAP	44352876	Alzheimer_Disease	0.00193	A	0.191379	TRUE	FALSE
chr17	44893121	9838_MXE_GFAP	44352876	Alzheimer_Disease	0.00193	A	0.0128992	TRUE	FALSE
chr17	44893121	37484_SE_GFAP	44352876	Alzheimer_Disease	0.00193	A	0.0128991	TRUE	FALSE
chr17	44893121	1127_RI_GFAP	44352876	Alzheimer_Disease	0.00193	A	0.213626	TRUE	FALSE
chr17	44893121	9841_MXE_GFAP	44352876	Alzheimer_Disease	0.00193	A	0.208661	TRUE	FALSE
chr17	44894068	37473_SE_GFAP	44352876	Alzheimer_Disease	0.00965	T	0.0337113	TRUE	FALSE
chr17	44937013	37486_SE_GFAP	44352876	Alzheimer_Disease	0.01626	A	0.0129499	TRUE	FALSE
chr17	45086999	109344_MXE_NMT1	44352876	Alzheimer_Disease	0.00212	A	0.00875147	TRUE	FALSE
chr17	45121960	9824_MXE_ACBD4	44352876	Alzheimer_Disease	0.00093	A	0.000303574	TRUE	FALSE
chr17	45140659	1122_RI_ACBD4	44352876	Alzheimer_Disease	0.00904	A	0.000328773	TRUE	FALSE
chr17	45179069	9829_MXE_ACBD4	44352876	Alzheimer_Disease	0.0007	CT/AC	0.000593703	TRUE	FALSE
chr17	45878940	37306_SE_CRHR1	46779275	Alzheimer_Disease	0.63653	T	0.512889	TRUE	FALSE
chr17	45878940	37273_SE_MAPT	46779275	Alzheimer_Disease	0.63653	T	0.415538	TRUE	FALSE
chr17	45878940	37274_SE_MAPT	46779275	Alzheimer_Disease	0.63653	T	0.421479	TRUE	FALSE
chr17	45914724	9785_MXE_MAPT	46779275	Alzheimer_Disease	0.08597	T	0.341588	TRUE	FALSE
chr17	45933841	9783_MXE_MAPT	46779275	Alzheimer_Disease	0.63335	T	0.425718	TRUE	FALSE
chr17	45933841	9782_MXE_MAPT	46779275	Alzheimer_Disease	0.63335	T	0.425409	TRUE	FALSE
chr17	45933841	9793_MXE_MAPT	46779275	Alzheimer_Disease	0.63335	T	0.419713	TRUE	FALSE
chr17	45957857	9777_MXE_MAPT	46779275	Alzheimer_Disease	0.77655	A	0.413522	TRUE	FALSE
chr17	45958721	37263_SE_MAPT	46779275	Alzheimer_Disease	0.80108	A	0.406185	TRUE	FALSE
chr17	45965727	9773_MXE_MAPT	46779275	Alzheimer_Disease	0.45207	A	0.386671	TRUE	FALSE
chr17	45965727	9772_MXE_MAPT	46779275	Alzheimer_Disease	0.45207	A	0.386671	TRUE	FALSE
chr17	45965727	9774_MXE_MAPT	46779275	Alzheimer_Disease	0.45207	A	0.386237	TRUE	FALSE
chr17	46001451	9787_MXE_MAPT	46779275	Alzheimer_Disease	0.81126	A	0.428368	TRUE	FALSE
chr17	46001451	9778_MXE_MAPT	46779275	Alzheimer_Disease	0.81126	A	0.426217	TRUE	FALSE
chr17	46003100	9788_MXE_MAPT	46779275	Alzheimer_Disease	0.79587	GT	0.428805	TRUE	FALSE
chr17	46003100	9794_MXE_MAPT	46779275	Alzheimer_Disease	0.79587	GT	0.420777	TRUE	FALSE
chr17	46018148	37300_SE_MAPT	46779275	Alzheimer_Disease	0.13725	A	0.0125698	TRUE	FALSE
chr17	46042788	9791_MXE_MAPT	46779275	Alzheimer_Disease	0.80233	A	0.415753	TRUE	FALSE
chr17	46042788	9792_MXE_MAPT	46779275	Alzheimer_Disease	0.80233	A	0.41576	TRUE	FALSE
chr17	46042788	9775_MXE_MAPT	46779275	Alzheimer_Disease	0.80233	A	0.224633	TRUE	FALSE
chr17	46074764	9790_MXE_MAPT	46779275	Alzheimer_Disease	0.71102	AAAT	0.389405	TRUE	FALSE
chr17	46074764	37282_SE_MAPT	46779275	Alzheimer_Disease	0.71102	AAAT	0.412211	TRUE	TRUE
chr17	47388916	54670_MXE_EFCAB13	46779275	Alzheimer_Disease	0.00079	T	0.0117243	TRUE	FALSE
chr17	47432400	54674_MXE_EFCAB13	46779275	Alzheimer_Disease	0.00209	AAAT	0.00989706	TRUE	FALSE
chr17	47747235	3856_A3SS_SCRN2	46779275	Alzheimer_Disease	0.00326	GT	0.0617699	TRUE	FALSE
chr17	48778632	9670_MXE_CALCOCO2	49219935	Alzheimer_Disease	0.00707	A	0.012807	TRUE	FALSE
chr17	48850918	36772_SE_CALCOCO2	49219935	Alzheimer_Disease	0.00085	A	0.0244215	TRUE	FALSE
chr17	48856966	36784_SE_CALCOCO2	49219935	Alzheimer_Disease	0.00412	T	0.00995162	TRUE	FALSE
chr17	49584751	92086_SE_SPOP	49219935	Alzheimer_Disease	0.00073	A	0.000585839	TRUE	TRUE
chr17	50030856	21116_MXE_PDK2	49219935	Alzheimer_Disease	0.00011	T	0.00029766	TRUE	FALSE
chr17	50068815	9603_MXE_ITGA3	49219935	Alzheimer_Disease	0.00678	ATTT	0.000370676	TRUE	FALSE
chr17	50129804	79562_SE_PDK2	49219935	Alzheimer_Disease	0.00015	GT/AG	0.00587356	TRUE	FALSE
chr17	58178056	3804_A5SS_MKS1	58332680	Alzheimer_Disease	0.00016	T	0.012208	TRUE	FALSE
chr17	58315891	9444_MXE_TSPOAP1	58332680	Alzheimer_Disease	0.00143	ATCC	0.0595097	TRUE	TRUE
chr17	58321301	36033_SE_TSPOAP1	58332680	Alzheimer_Disease	0.08649	A	0.0170718	TRUE	TRUE
chr17	58405701	36067_SE_TSPOAP1	58332680	Alzheimer_Disease	0.00033	CTTT	0.0346128	TRUE	FALSE
chr17	58478281	2297_A3SS_SEPTIN4	58332680	Alzheimer_Disease	0.18782	GT/AT	0.751772	TRUE	FALSE
chr17	58478281	1073_RI_SEPTIN4	58332680	Alzheimer_Disease	0.18782	GT/AT	0.726943	TRUE	FALSE
chr17	58507919	9392_MXE_SEPTIN4	58332680	Alzheimer_Disease	0.23413	GT	0.82074	TRUE	FALSE
chr17	58544726	9398_MXE_SEPTIN4	58332680	Alzheimer_Disease	0.09359	T	0.769176	TRUE	FALSE
chr17	58557276	9417_MXE_MTMR4	58332680	Alzheimer_Disease	0.00733	A	0.262509	TRUE	FALSE
chr17	58616439	1079_RI_SEPTIN4	58332680	Alzheimer_Disease	0.15075	A	0.786784	TRUE	FALSE
chr17	58625130	32636_MXE_RAD51C	58332680	Alzheimer_Disease	0.00384	T	0.188062	TRUE	FALSE
chr17	58625130	9408_MXE_SEPTIN4	58332680	Alzheimer_Disease	0.00384	A	0.248878	TRUE	FALSE
chr17	58662416	120820_SE_RAD51C	58332680	Alzheimer_Disease	0.02433	AC	0.0251163	TRUE	FALSE
chr17	58696067	120799_SE_RAD51C	58332680	Alzheimer_Disease	0.00173	A	0.0715653	TRUE	FALSE
chr17	58785459	4584_A5SS_RAD51C	58332680	Alzheimer_Disease	0.0049	AT	0.01237	TRUE	FALSE
chr17	58794889	32635_MXE_RAD51C	58332680	Alzheimer_Disease	0.05786	T	0.0492762	TRUE	FALSE
chr17	58794889	32630_MXE_RAD51C	58332680	Alzheimer_Disease	0.05786	T	0.0237806	TRUE	FALSE
chr17	59003923	9289_MXE_TRIM37	58332680	Alzheimer_Disease	0.05307	T	0.294313	TRUE	FALSE
chr17	59003923	35684_SE_TRIM37	58332680	Alzheimer_Disease	0.05307	T	0.0640249	TRUE	FALSE
chr17	59003923	35726_SE_TRIM37	58332680	Alzheimer_Disease	0.05307	T	0.0580805	TRUE	FALSE
chr17	59012876	35609_SE_TRIM37	58332680	Alzheimer_Disease	0.00122	T	0.00543393	TRUE	FALSE
chr17	59012876	35623_SE_TRIM37	58332680	Alzheimer_Disease	0.00122	T	0.00543376	TRUE	FALSE
chr17	59039351	35612_SE_TRIM37	58332680	Alzheimer_Disease	0.00337	A	0.005714	TRUE	FALSE
chr17	59052958	35545_SE_TRIM37	58332680	Alzheimer_Disease	0.00125	ATTTG	0.135951	TRUE	FALSE
chr17	59072748	35494_SE_SKA2	58332680	Alzheimer_Disease	0.07305	T	0.304591	TRUE	FALSE
chr17	59087459	35784_SE_TRIM37	58332680	Alzheimer_Disease	6e-05	A	0.0168785	TRUE	FALSE
chr17	59105092	9353_MXE_TRIM37	58332680	Alzheimer_Disease	0.10787	T	0.802111	TRUE	FALSE
chr17	59121152	35495_SE_SKA2	58332680	Alzheimer_Disease	0.07875	T	0.320302	TRUE	FALSE
chr17	59124435	35493_SE_SKA2	58332680	Alzheimer_Disease	0.1478	T	0.330246	TRUE	FALSE
chr17	59124435	35502_SE_SKA2	58332680	Alzheimer_Disease	0.1478	T	0.0632363	TRUE	FALSE
chr17	59161411	35462_SE_GDPD1	58332680	Alzheimer_Disease	2e-05	A	0.010636	TRUE	FALSE
chr17	59162214	35629_SE_TRIM37	58332680	Alzheimer_Disease	0.02509	CT/GT	0.443975	TRUE	FALSE
chr17	59194268	35492_SE_SKA2	58332680	Alzheimer_Disease	0.02471	GT	0.0634353	TRUE	FALSE
chr17	59203835	35490_SE_SKA2	58332680	Alzheimer_Disease	0.00019	T	0.0381679	TRUE	FALSE
chr17	59224625	35463_SE_GDPD1	58332680	Alzheimer_Disease	0.18357	A	0.0117864	TRUE	FALSE
chr17	59224625	35471_SE_GDPD1	58332680	Alzheimer_Disease	0.18357	A	0.0122302	TRUE	FALSE
chr17	59229123	35488_SE_SKA2	58332680	Alzheimer_Disease	0.00047	AAT	0.0342103	TRUE	TRUE
chr17	59235817	35486_SE_GDPD1	58332680	Alzheimer_Disease	0.04258	A	0.0179084	TRUE	FALSE
chr17	63703960	2264_A3SS_STRADA	63471557	Alzheimer_Disease	0.01183	CTGGTT	0.00578307	TRUE	FALSE
chr17	63728736	34552_SE_DDX42	63471557	Alzheimer_Disease	0.00971	A	0.00879204	TRUE	FALSE
chr17	63776634	34553_SE_DDX42	63471557	Alzheimer_Disease	0.015	T	0.0213733	TRUE	TRUE
chr17	63776634	34550_SE_DDX42	63471557	Alzheimer_Disease	0.015	T	0.00905133	TRUE	TRUE
chr17	63785603	34619_SE_STRADA	63471557	Alzheimer_Disease	0.01959	T	0.00188499	TRUE	FALSE
chr17	63797353	8968_MXE_PSMC5	63471557	Alzheimer_Disease	0.01764	A	0.00996052	TRUE	FALSE
chr17	63797353	8969_MXE_PSMC5	63471557	Alzheimer_Disease	0.01764	A	0.0103114	TRUE	FALSE
chr17	63802911	218350_SE_FTSJ3	63471557	Alzheimer_Disease	0.02725	T	0.00603459	TRUE	FALSE
chr17	64181473	20825_MXE_TEX2	63471557	Alzheimer_Disease	0.00641	T	0.000680336	TRUE	FALSE
chr19	504056	1826_A3SS_SHC2	1050875	Alzheimer_Disease	0.00089	T	0.00212525	TRUE	FALSE
chr19	599848	11474_A3SS_BSG	1050875	Alzheimer_Disease	6e-05	GT	0.00104883	TRUE	FALSE
chr19	627925	7830_A3SS_RNF126	1050875	Alzheimer_Disease	0.00972	T	0.00084244	TRUE	FALSE
chr19	627925	7829_A3SS_RNF126	1050875	Alzheimer_Disease	0.00972	T	0.000817838	TRUE	FALSE
chr19	716412	384368_SE_PALM	1050875	Alzheimer_Disease	0.00281	A	0.0251455	TRUE	FALSE
chr19	827387	26776_SE_MED16	1050875	Alzheimer_Disease	0.00073	ATT	0.00507363	TRUE	FALSE
chr19	870567	30174_MXE_R3HDM4	1050875	Alzheimer_Disease	0.01884	T	0.0523945	TRUE	FALSE
chr19	998886	30172_MXE_R3HDM4	1854254	Alzheimer_Disease	0.01293	AC	0.0393965	TRUE	FALSE
chr19	1025181	8079_RI_TMEM259	1854254	Alzheimer_Disease	0.00181	ATTTT	0.0275203	TRUE	FALSE
chr19	1097098	26730_SE_POLR2E	1854254	Alzheimer_Disease	1e-05	A	0.000233155	TRUE	FALSE
chr19	1097098	6977_MXE_POLR2E	1854254	Alzheimer_Disease	1e-05	A	0.000134489	TRUE	FALSE
chr19	1097098	6976_MXE_GPX4	1050875	Alzheimer_Disease	3e-05	T	0.0196322	TRUE	FALSE
chr19	1187022	26686_SE_CIRBP	1854254	Alzheimer_Disease	0.00055	A	0.000960031	TRUE	FALSE
chr19	1191240	214156_SE_MIDN	1854254	Alzheimer_Disease	0.00488	A	0.00155953	TRUE	TRUE
chr19	1281302	26689_SE_CIRBP	1854254	Alzheimer_Disease	0.00454	G	0.000907126	TRUE	FALSE
chr19	1327140	869_RI_CIRBP	1854254	Alzheimer_Disease	0.0001	A	0.00233765	TRUE	TRUE
chr19	1327140	1175_A5SS_CIRBP	1854254	Alzheimer_Disease	0.0001	A	0.00231718	TRUE	TRUE
chr19	1346846	43407_MXE_DAZAP1	1050875	Alzheimer_Disease	3e-05	T	0.00383498	TRUE	TRUE
chr19	1454365	6641_RI_PWWP3A	1050875	Alzheimer_Disease	0.00094	T	0.00339019	TRUE	TRUE
chr19	1531411	20784_A3SS_UQCR11	1854254	Alzheimer_Disease	0.00172	GTTTT	0.0233843	TRUE	FALSE
chr19	1543351	6966_MXE_MBD3	1050875	Alzheimer_Disease	0.0058	T	0.00189479	TRUE	TRUE
chr19	1543351	3566_RI_APC2	1854254	Alzheimer_Disease	0.00318	A	0.00821935	TRUE	FALSE
chr19	1548735	6967_MXE_MBD3	1050875	Alzheimer_Disease	0.00016	ATTT	0.00379688	TRUE	FALSE
chr19	1977751	6937_MXE_MKNK2	1050875	Alzheimer_Disease	4e-05	T	0.0034676	TRUE	FALSE
chr19	2008590	26508_SE_MKNK2	1854254	Alzheimer_Disease	0.01067	A	0.002522	TRUE	FALSE
chr19	2008590	26509_SE_MKNK2	1854254	Alzheimer_Disease	0.01067	A	0.00267299	TRUE	FALSE
chr19	2017309	288169_SE_MOB3A	1854254	Alzheimer_Disease	0.00737	T	0.013453	TRUE	FALSE
chr19	2178233	68217_MXE_OAZ1	1854254	Alzheimer_Disease	0.00828	T	0.0578787	TRUE	FALSE
chr19	2272165	68218_MXE_OAZ1	1854254	Alzheimer_Disease	0.00028	T	0.0578789	TRUE	FALSE
chr19	2298537	5900_RI_OAZ1	1854254	Alzheimer_Disease	0.00497	T	0.00669096	TRUE	FALSE
chr19	2521092	82444_MXE_GNG7	1854254	Alzheimer_Disease	0.00075	T	0.00416436	TRUE	FALSE
chr19	2778017	26448_SE_SGTA	1854254	Alzheimer_Disease	0.00082	T	0.00139406	TRUE	FALSE
chr19	2784759	6924_MXE_SGTA	1854254	Alzheimer_Disease	0.00037	T	0.00147963	TRUE	FALSE
chr19	49131029	4925_MXE_PPFIA3	49950060	Alzheimer_Disease	0.00021	T	0.000640784	TRUE	FALSE
chr19	49400354	44521_MXE_ALDH16A1	49950060	Alzheimer_Disease	0.00014	T	0.000493366	TRUE	FALSE
chr19	49445222	356589_SE_PIH1D1	49950060	Alzheimer_Disease	0.00253	CTTT	0.00701201	TRUE	FALSE
chr19	49445222	356583_SE_PIH1D1	49950060	Alzheimer_Disease	0.00253	CTTT	0.00703861	TRUE	FALSE
chr19	49479669	80968_MXE_RPL13A	49950060	Alzheimer_Disease	0.0001	T	0.0184183	TRUE	FALSE
chr19	49479669	80969_MXE_RPL13A	49950060	Alzheimer_Disease	0.0001	T	0.0184467	TRUE	FALSE
chr19	49495138	291407_SE_RPL13A	49950060	Alzheimer_Disease	2e-05	T	0.0527054	TRUE	FALSE
chr19	49589961	4885_MXE_SCAF1	49950060	Alzheimer_Disease	0.01755	ACCCCC	0.000297923	TRUE	FALSE
chr19	49634926	112197_SE_IRF3	49950060	Alzheimer_Disease	0.00033	GT	0.010058	TRUE	FALSE
chr19	49634926	30406_MXE_IRF3	49950060	Alzheimer_Disease	0.00033	GT	0.0101006	TRUE	FALSE
chr19	49769253	55105_MXE_PTOV1	49950060	Alzheimer_Disease	0.01978	A	0.00404955	TRUE	FALSE
chr19	49787327	18166_SE_FUZ	49950060	Alzheimer_Disease	0.00203	A	0.0177858	TRUE	FALSE
chr19	49804541	4870_MXE_AP2A1	49950060	Alzheimer_Disease	0.01097	A	0.00351818	TRUE	FALSE
chr19	49816008	768_A5SS_FUZ	49950060	Alzheimer_Disease	0.01197	A	0.00051933	TRUE	FALSE
chr19	49816008	18165_SE_FUZ	49950060	Alzheimer_Disease	0.01197	A	0.00521873	TRUE	FALSE
chr19	49841780	18110_SE_PNKP	49950060	Alzheimer_Disease	3e-05	T	0.016162	TRUE	TRUE
chr19	49841780	18112_SE_PNKP	49950060	Alzheimer_Disease	3e-05	T	0.0155169	TRUE	TRUE
chr19	49841780	18090_SE_TBC1D17	49950060	Alzheimer_Disease	3e-05	A	0.0151986	TRUE	FALSE
chr19	49848566	1121_A3SS_FUZ	49950060	Alzheimer_Disease	0.03106	A	0.0110176	TRUE	FALSE
chr19	49912167	18164_SE_FUZ	49950060	Alzheimer_Disease	0.04201	A	0.00432195	TRUE	FALSE
chr19	49955935	23186_MXE_ZNF473	49950060	Alzheimer_Disease	0.02082	A	0.0388457	TRUE	FALSE
chr19	49963946	353680_SE_VRK3	49950060	Alzheimer_Disease	0.33793	A	0.538603	TRUE	FALSE
chr19	49968453	98343_MXE_VRK3	49950060	Alzheimer_Disease	0.12293	T	0.0344527	TRUE	FALSE
chr19	49976748	98328_MXE_VRK3	49950060	Alzheimer_Disease	0.22039	A	0.00478956	TRUE	FALSE
chr19	49981546	353678_SE_VRK3	49950060	Alzheimer_Disease	0.32711	GTTTT	0.544449	TRUE	FALSE
chr19	49998480	98330_MXE_VRK3	49950060	Alzheimer_Disease	0.32795	T	0.0348571	TRUE	FALSE
chr19	50010049	98344_MXE_VRK3	49950060	Alzheimer_Disease	0.02253	GT/AT	0.0298794	TRUE	FALSE
chr19	50010049	98333_MXE_VRK3	49950060	Alzheimer_Disease	0.02253	GT/AT	0.0346067	TRUE	FALSE
chr19	50010049	98332_MXE_VRK3	49950060	Alzheimer_Disease	0.02253	GT/AT	0.0344142	TRUE	FALSE
chr19	50036481	98338_MXE_VRK3	49950060	Alzheimer_Disease	0.20664	A	0.0346731	TRUE	FALSE
chr19	50038010	98342_MXE_VRK3	49950060	Alzheimer_Disease	0.09494	A	0.0347434	TRUE	FALSE
chr19	50053762	98358_MXE_VRK3	49950060	Alzheimer_Disease	0.01271	T	0.0202933	TRUE	TRUE
chr19	50053762	353690_SE_VRK3	49950060	Alzheimer_Disease	0.01271	T	0.0160473	TRUE	FALSE
chr19	50060672	98329_MXE_VRK3	49950060	Alzheimer_Disease	1e-05	T	0.0345839	TRUE	FALSE
chr19	50071481	5234_A3SS_ZNF473	49950060	Alzheimer_Disease	0.01019	A	0.0347353	TRUE	FALSE
chr19	50366835	6469_RI_NR1H2	49950060	Alzheimer_Disease	0.00133	T	0.110602	TRUE	FALSE
chr19	50456598	4836_MXE_FAM71E1	49950060	Alzheimer_Disease	0.00216	A	0.00125477	TRUE	TRUE
chr19	50463939	169832_SE_ASPDH	49950060	Alzheimer_Disease	0.00075	T	0.00722402	TRUE	FALSE
chr19	50504787	169843_SE_ASPDH	49950060	Alzheimer_Disease	0.00425	A	0.00999562	TRUE	FALSE
chr19	50520631	169862_SE_ASPDH	49950060	Alzheimer_Disease	0.00435	T	0.00540403	TRUE	FALSE
chr19	50587623	169866_SE_ASPDH	49950060	Alzheimer_Disease	0.00052	A	0.00199007	TRUE	FALSE
chr19	50701349	74122_SE_SHANK1	49950060	Alzheimer_Disease	0.00348	A	0.00213277	TRUE	FALSE
chr19	50930943	4819_MXE_KLK7	49950060	Alzheimer_Disease	9e-05	ATT	0.00527261	TRUE	FALSE
chr19	53510432	64006_MXE_ZNF331	54267597	Alzheimer_Disease	3e-05	T	0.000880913	TRUE	FALSE
chr19	53555918	64009_MXE_ZNF331	54267597	Alzheimer_Disease	0.00053	T	0.0839888	TRUE	TRUE
chr19	53555918	64013_MXE_ZNF331	54267597	Alzheimer_Disease	0.00053	T	0.00124115	TRUE	TRUE
chr19	53555918	232250_SE_ZNF331	54267597	Alzheimer_Disease	0.00053	T	0.0731674	TRUE	TRUE
chr19	53555918	64010_MXE_ZNF331	54267597	Alzheimer_Disease	0.00053	T	0.0428836	TRUE	TRUE
chr19	53555918	64011_MXE_ZNF331	54267597	Alzheimer_Disease	0.00053	T	0.0489791	TRUE	TRUE
chr19	53555918	64014_MXE_ZNF331	54267597	Alzheimer_Disease	0.00053	T	0.0831867	TRUE	TRUE
chr19	53555918	64012_MXE_ZNF331	54267597	Alzheimer_Disease	0.00053	T	0.000847627	TRUE	TRUE
chr19	53555918	232261_SE_ZNF331	54267597	Alzheimer_Disease	0.00053	T	0.0765282	TRUE	TRUE
chr19	53555918	64018_MXE_ZNF331	54267597	Alzheimer_Disease	0.00053	T	0.0391895	TRUE	TRUE
chr19	53555918	64017_MXE_ZNF331	54267597	Alzheimer_Disease	0.00053	T	0.0231411	TRUE	TRUE
chr19	53555918	64003_MXE_ZNF331	54267597	Alzheimer_Disease	0.00053	T	0.0133642	TRUE	FALSE
chr19	53812413	17439_SE_PRKCG	54267597	Alzheimer_Disease	1e-05	A	0.00109637	TRUE	FALSE
chr19	53861435	4709_MXE_PRKCG	54267597	Alzheimer_Disease	0.00049	A	0.0012875	TRUE	FALSE
chr19	55019666	4679_MXE_PPP1R12C	54267597	Alzheimer_Disease	0.00181	A	0.000951417	TRUE	FALSE
chr19	55026884	17252_SE_PPP1R12C	54267597	Alzheimer_Disease	1e-05	T	0.0014519	TRUE	FALSE
chr19	55026884	17253_SE_PPP1R12C	54267597	Alzheimer_Disease	1e-05	T	0.0014435	TRUE	FALSE
chr19	55026884	17262_SE_PPP1R12C	54267597	Alzheimer_Disease	1e-05	T	0.000865242	TRUE	FALSE
chr19	55126447	4682_MXE_PPP1R12C	54267597	Alzheimer_Disease	0.00043	T	0.00206216	TRUE	TRUE
chr19	55130082	4664_MXE_SYT5	54267597	Alzheimer_Disease	0.00714	T	0.000859499	TRUE	TRUE
chr19	55145131	4659_MXE_SYT5	54267597	Alzheimer_Disease	0.00108	T	0.00132717	TRUE	FALSE
chr2	8884061	105127_SE_MBOAT2	9558882	Alzheimer_Disease	0.00088	T	0.000433202	TRUE	FALSE
chr2	9006135	105128_SE_MBOAT2	9558882	Alzheimer_Disease	0.00292	CT/AT	0.000679279	TRUE	FALSE
chr2	9353554	161062_SE_ASAP2	9558882	Alzheimer_Disease	0.0066	A	0.000139909	TRUE	FALSE
chr2	9391741	179931_SE_ITGB1BP1	9558882	Alzheimer_Disease	0.00437	A	0.0786945	TRUE	FALSE
chr2	9409842	179904_SE_ITGB1BP1	9558882	Alzheimer_Disease	0.00095	A	0.000987058	TRUE	FALSE
chr2	9409842	179913_SE_ITGB1BP1	9558882	Alzheimer_Disease	0.00095	A	0.00236562	TRUE	FALSE
chr2	9409842	60831_MXE_IAH1	9558882	Alzheimer_Disease	0.00095	T	0.0346308	TRUE	FALSE
chr2	9411723	4517_RI_ITGB1BP1	9558882	Alzheimer_Disease	0.02692	T	0.0508731	TRUE	FALSE
chr2	9412043	179928_SE_ITGB1BP1	9558882	Alzheimer_Disease	0.01724	T	0.707242	TRUE	FALSE
chr2	9412255	48957_MXE_ITGB1BP1	9558882	Alzheimer_Disease	0.00222	A	0.00137866	TRUE	FALSE
chr2	9412255	6644_A5SS_ITGB1BP1	9558882	Alzheimer_Disease	0.00222	A	0.0161178	TRUE	FALSE
chr2	9412255	179891_SE_ITGB1BP1	9558882	Alzheimer_Disease	0.00222	A	0.000794231	TRUE	FALSE
chr2	9412255	179909_SE_ITGB1BP1	9558882	Alzheimer_Disease	0.00222	A	0.826191	TRUE	FALSE
chr2	9418777	221335_SE_IAH1	9558882	Alzheimer_Disease	0.03046	T	0.142976	TRUE	FALSE
chr2	9465543	221336_SE_IAH1	9558882	Alzheimer_Disease	0.00048	AC	0.056596	TRUE	TRUE
chr2	9472320	221322_SE_IAH1	9558882	Alzheimer_Disease	0.00824	A	0.0198145	TRUE	FALSE
chr2	9474539	179917_SE_ITGB1BP1	9558882	Alzheimer_Disease	0.0145	CGGGG	0.622381	TRUE	FALSE
chr2	9504764	179932_SE_ITGB1BP1	9558882	Alzheimer_Disease	0.07548	T	0.141038	TRUE	FALSE
chr2	9571137	9180_RI_ADAM17	9558882	Alzheimer_Disease	0.00372	A	0.111125	TRUE	FALSE
chr2	9850015	377690_SE_TAF1B	9558882	Alzheimer_Disease	0.00036	AT/GT	0.00554892	TRUE	FALSE
chr2	9859387	377702_SE_TAF1B	9558882	Alzheimer_Disease	0.00306	T	0.00497059	TRUE	FALSE
chr2	9923680	105049_MXE_TAF1B	9558882	Alzheimer_Disease	1e-05	A	0.00251239	TRUE	FALSE
chr2	10400766	128528_SE_HPCAL1	9558882	Alzheimer_Disease	0.00012	AC	0.0051731	TRUE	FALSE
chr2	10400766	128533_SE_HPCAL1	9558882	Alzheimer_Disease	0.00012	AC	0.0144005	TRUE	FALSE
chr2	10400766	34748_MXE_HPCAL1	9558882	Alzheimer_Disease	0.00012	AC	0.0144005	TRUE	FALSE
chr2	36356200	126535_SE_CRIM1	37304796	Alzheimer_Disease	8e-05	CGG	0.00356303	TRUE	FALSE
chr2	36379904	34161_MXE_CRIM1	37304796	Alzheimer_Disease	4e-05	A	0.0142387	TRUE	FALSE
chr2	36550235	62894_MXE_FEZ2	37304796	Alzheimer_Disease	0.00381	A	0.00404571	TRUE	FALSE
chr2	36563515	228240_SE_FEZ2	37304796	Alzheimer_Disease	0.00217	T	0.00433583	TRUE	FALSE
chr2	37154938	68594_MXE_EIF2AK2	37304796	Alzheimer_Disease	0.00094	A	0.0172138	TRUE	FALSE
chr2	37156911	51496_MXE_NDUFAF7	37304796	Alzheimer_Disease	0.01428	CCG	0.0486455	TRUE	TRUE
chr2	37184831	51494_MXE_NDUFAF7	37304796	Alzheimer_Disease	0.00489	A	0.0273156	TRUE	TRUE
chr2	37352030	175147_SE_QPCT	37304796	Alzheimer_Disease	0.01972	A	0.00283265	TRUE	FALSE
chr2	106200814	249496_SE_UXS1	105749599	Alzheimer_Disease	6e-05	GT	0.0156061	TRUE	TRUE
chr2	127083072	37796_MXE_BIN1	127135234	Alzheimer_Disease	0.28922	A	0.734898	TRUE	FALSE
chr2	127153620	139462_SE_BIN1	127135234	Alzheimer_Disease	0.0334	CT/GT	0.0363393	TRUE	FALSE
chr2	127153620	139441_SE_BIN1	127135234	Alzheimer_Disease	0.0334	CT/GT	0.0642936	TRUE	FALSE
chr2	127254097	68187_MXE_ERCC3	127135234	Alzheimer_Disease	0.01281	A	0.00638198	TRUE	FALSE
chr2	127254097	246550_SE_ERCC3	127135234	Alzheimer_Disease	0.01281	A	0.00701128	TRUE	FALSE
chr2	127305931	8874_A5SS_ERCC3	127135234	Alzheimer_Disease	0.00057	A	0.00335225	TRUE	FALSE
chr2	127305931	8875_A5SS_ERCC3	127135234	Alzheimer_Disease	0.00057	A	0.00463706	TRUE	FALSE
chr2	127349167	68188_MXE_ERCC3	127135234	Alzheimer_Disease	0.00072	A	0.00643488	TRUE	FALSE
chr2	127617856	108881_SE_GPR17	127135234	Alzheimer_Disease	0.00028	T	0.00554229	TRUE	FALSE
chr2	128024715	265277_SE_SAP130	127135234	Alzheimer_Disease	0.00224	T	0.00117328	TRUE	FALSE
chr2	128024715	14149_A3SS_SAP130	127135234	Alzheimer_Disease	0.00224	T	0.00412345	TRUE	FALSE
chr2	128049004	11912_A5SS_UGGT1	127135234	Alzheimer_Disease	0.00497	ATTT	0.000894273	TRUE	FALSE
chr2	202283445	157759_SE_NOP58	202878716	Alzheimer_Disease	0.01897	T	0.00504266	TRUE	FALSE
chr2	202428383	284539_SE_BMPR2	202878716	Alzheimer_Disease	0.00588	CT	0.000912564	TRUE	TRUE
chr2	202952535	57426_MXE_NBEAL1	202878716	Alzheimer_Disease	1	T	0.208764	TRUE	FALSE
chr2	203001067	57431_MXE_NBEAL1	202878716	Alzheimer_Disease	0.0177	GT	0.346227	TRUE	FALSE
chr2	203334669	37999_MXE_ABI2	202878716	Alzheimer_Disease	0.01167	T	0.016214	TRUE	FALSE
chr2	203351533	140108_SE_ABI2	202878716	Alzheimer_Disease	0.04777	T	0.00344536	TRUE	FALSE
chr2	203367324	37983_MXE_ABI2	202878716	Alzheimer_Disease	0.03813	T	0.0235795	TRUE	FALSE
chr2	203471817	37992_MXE_ABI2	202878716	Alzheimer_Disease	0.08998	A	0.0150328	TRUE	FALSE
chr2	203544049	68239_MXE_RAPH1	202878716	Alzheimer_Disease	0.37306	T	0.000423232	TRUE	FALSE
chr2	232605155	24031_MXE_GIGYF2	233117202	Alzheimer_Disease	0.00013	A	0.00136537	TRUE	FALSE
chr2	232605155	89452_SE_GIGYF2	233117202	Alzheimer_Disease	0.00013	A	0.0023685	TRUE	TRUE
chr2	232711105	89460_SE_GIGYF2	233117202	Alzheimer_Disease	0.00038	T	0.0195605	TRUE	FALSE
chr2	232733258	24042_MXE_GIGYF2	233117202	Alzheimer_Disease	0.00801	A	0.0107649	TRUE	FALSE
chr2	232797490	89470_SE_GIGYF2	233117202	Alzheimer_Disease	0.00615	GT	0.00961164	TRUE	FALSE
chr2	232797490	89464_SE_GIGYF2	233117202	Alzheimer_Disease	0.00615	GT	0.00519106	TRUE	FALSE
chr2	232797490	89417_SE_GIGYF2	233117202	Alzheimer_Disease	0.00615	GT	0.0026629	TRUE	FALSE
chr2	232820317	89506_SE_GIGYF2	233117202	Alzheimer_Disease	0.0021	T	0.0138631	TRUE	FALSE
chr2	233266199	168766_SE_ATG16L1	233117202	Alzheimer_Disease	0.00387	AGGCGG	1.57361e-05	TRUE	FALSE
chr2	233266199	168763_SE_ATG16L1	233117202	Alzheimer_Disease	0.00387	AGGCGG	0.000126737	TRUE	FALSE
chr20	292807	16521_SE_C20orf96	413334	Alzheimer_Disease	0.00202	T	0.00363159	TRUE	FALSE
chr20	368285	4534_MXE_TBC1D20	413334	Alzheimer_Disease	0.00401	A	0.0173302	TRUE	TRUE
chr20	394791	194248_SE_NRSN2	413334	Alzheimer_Disease	0.00618	A	0.0280969	TRUE	FALSE
chr20	394791	194241_SE_NRSN2	413334	Alzheimer_Disease	0.00618	A	0.0149427	TRUE	TRUE
chr20	394791	194239_SE_NRSN2	413334	Alzheimer_Disease	0.00618	A	0.0147158	TRUE	FALSE
chr20	394791	4504_MXE_CSNK2A1	413334	Alzheimer_Disease	0.00618	T	0.00669227	TRUE	FALSE
chr20	394791	4514_MXE_CSNK2A1	413334	Alzheimer_Disease	0.00618	T	0.00661906	TRUE	TRUE
chr20	518714	16506_SE_TBC1D20	413334	Alzheimer_Disease	0.00018	A	0.0168279	TRUE	FALSE
chr20	524422	16457_SE_CSNK2A1	413334	Alzheimer_Disease	0.00292	T	0.0206921	TRUE	FALSE
chr20	1132962	16353_SE_PSMF1	413334	Alzheimer_Disease	0.00038	T	0.059554	TRUE	TRUE
chr20	62839231	3102_MXE_TCFL5	63743088	Alzheimer_Disease	4e-05	T	0.00506637	TRUE	FALSE
chr20	62859706	11628_SE_TCFL5	63743088	Alzheimer_Disease	0	A	0.00515705	TRUE	FALSE
chr20	62859706	3099_MXE_TCFL5	63743088	Alzheimer_Disease	0	A	0.00650644	TRUE	FALSE
chr20	62859706	11623_SE_TCFL5	63743088	Alzheimer_Disease	0	A	0.00517059	TRUE	FALSE
chr20	62859706	3098_MXE_TCFL5	63743088	Alzheimer_Disease	0	A	0.00654322	TRUE	FALSE
chr20	62859706	11614_SE_TCFL5	63743088	Alzheimer_Disease	0	A	0.00749222	TRUE	FALSE
chr20	62864034	349_RI_COL9A3	63743088	Alzheimer_Disease	0.00127	AC	0.00253611	TRUE	FALSE
chr20	62926247	3096_MXE_DIDO1	63743088	Alzheimer_Disease	0.00846	CGGG	0.0193026	TRUE	FALSE
chr20	63228078	3049_MXE_COL20A1	63743088	Alzheimer_Disease	5e-05	T	0.000947866	TRUE	FALSE
chr20	63426501	38304_MXE_KCNQ2	63743088	Alzheimer_Disease	0.00771	A	0.00550363	TRUE	FALSE
chr20	63426501	141306_SE_KCNQ2	63743088	Alzheimer_Disease	0.00771	A	0.00441939	TRUE	FALSE
chr20	63451138	141309_SE_KCNQ2	63743088	Alzheimer_Disease	0.00492	T	0.00845655	TRUE	FALSE
chr20	63597165	11479_SE_EEF1A2	63743088	Alzheimer_Disease	0.02447	A	0.00283777	TRUE	FALSE
chr20	63597165	11478_SE_EEF1A2	63743088	Alzheimer_Disease	0.02447	A	0.00267452	TRUE	FALSE
chr20	63665100	11422_SE_LIME1	63743088	Alzheimer_Disease	0.08405	GT	0.0339582	TRUE	FALSE
chr20	63715232	190567_SE_ARFRP1	63743088	Alzheimer_Disease	0.0436	A	0.0228503	TRUE	FALSE
chr20	63715232	190566_SE_ARFRP1	63743088	Alzheimer_Disease	0.0436	A	0.0269906	TRUE	FALSE
chr20	63725765	466_A5SS_LIME1	63743088	Alzheimer_Disease	0.01694	T	0.0902974	TRUE	FALSE
chr20	63726516	11423_SE_LIME1	63743088	Alzheimer_Disease	0.00115	GTTT	0.197709	TRUE	FALSE
chr20	63728038	52085_MXE_ARFRP1	63743088	Alzheimer_Disease	0.05433	A	0.0209252	TRUE	FALSE
chr20	63749336	672_A3SS_LIME1	63743088	Alzheimer_Disease	0.04193	ATTT	0.0290268	TRUE	FALSE
chr20	63776804	332_RI_LIME1	63743088	Alzheimer_Disease	0.01271	A	0.0178017	TRUE	FALSE
chr20	63794190	11402_SE_TPD52L2	63743088	Alzheimer_Disease	0.02487	A	0.00636467	TRUE	FALSE
chr20	63799353	3022_MXE_TPD52L2	63743088	Alzheimer_Disease	0.01399	T	0.00600012	TRUE	FALSE
chr20	63821185	333_RI_LIME1	63743088	Alzheimer_Disease	0.00117	T	0.0101972	TRUE	FALSE
chr20	64020786	3008_MXE_PRPF6	63743088	Alzheimer_Disease	0.01105	T	0.0058151	TRUE	FALSE
chr20	64138696	6490_RI_TCEA2	63743088	Alzheimer_Disease	0.0004	T	0.00804409	TRUE	FALSE
chr21	25594250	10932_SE_MRPL39	26101558	Alzheimer_Disease	0.00321	A	0.0267473	TRUE	FALSE
chr21	25669372	2904_MXE_ATP5PF	26101558	Alzheimer_Disease	0.00711	T	0.012962	TRUE	FALSE
chr21	25669372	10911_SE_ATP5PF	26101558	Alzheimer_Disease	0.00711	T	0.00651401	TRUE	FALSE
chr21	25746010	10913_SE_ATP5PF	26101558	Alzheimer_Disease	0.00211	A	0.00574877	TRUE	FALSE
chr21	26040606	240150_SE_APP	26101558	Alzheimer_Disease	0.03006	T	0.0165744	TRUE	FALSE
chr3	154237539	10901_A3SS_ARHGEF26	155084189	Alzheimer_Disease	0.00096	AC	0.00497611	TRUE	FALSE
chr3	154262320	111622_SE_DHX36	155084189	Alzheimer_Disease	0.00067	T	0.00156264	TRUE	FALSE
chr3	155595978	30215_MXE_PLCH1	155069722	Alzheimer_Disease	0.00853	AT	0.00169257	TRUE	FALSE
chr3	155712740	111302_SE_C3orf33	155069722	Alzheimer_Disease	0.00066	ATTT	0.00604341	TRUE	FALSE
chr3	155787348	111290_SE_C3orf33	155069722	Alzheimer_Disease	0.0001	A	0.00455277	TRUE	FALSE
chr3	155787348	111293_SE_C3orf33	155084189	Alzheimer_Disease	0.02331	A	0.00146058	TRUE	FALSE
chr4	371119	383900_SE_ZNF721	993555	Alzheimer_Disease	0.00619	AT	0.00190218	TRUE	FALSE
chr4	436756	106687_MXE_ZNF721	993555	Alzheimer_Disease	0.0018	A	0.00538267	TRUE	FALSE
chr4	481576	6171_A5SS_PIGG	993555	Alzheimer_Disease	0.00548	T	0.0194719	TRUE	FALSE
chr4	768475	243600_SE_ATP5ME	993555	Alzheimer_Disease	0.03313	A	0.0216271	TRUE	FALSE
chr4	846766	28610_MXE_GAK	993555	Alzheimer_Disease	0.23469	A	0.0348068	TRUE	FALSE
chr4	846766	88825_MXE_TMEM175	993555	Alzheimer_Disease	0.23469	T	0.0164903	TRUE	FALSE
chr4	852447	319750_SE_TMEM175	993555	Alzheimer_Disease	0.25529	T	0.0294824	TRUE	FALSE
chr4	873497	105572_SE_CPLX1	993555	Alzheimer_Disease	0.26469	T	0.0556843	TRUE	FALSE
chr4	894979	319741_SE_TMEM175	993555	Alzheimer_Disease	0.06557	AAAT	0.00366201	TRUE	FALSE
chr4	920540	105522_SE_GAK	993555	Alzheimer_Disease	0.06543	A	0.0241571	TRUE	FALSE
chr4	941008	319742_SE_TMEM175	993555	Alzheimer_Disease	0.08446	AAT	0.00750845	TRUE	FALSE
chr4	952752	319744_SE_TMEM175	993555	Alzheimer_Disease	0.18215	GT	0.917034	TRUE	FALSE
chr4	952752	319743_SE_TMEM175	993555	Alzheimer_Disease	0.18215	GT	0.00178047	TRUE	FALSE
chr4	1158202	359818_SE_SPON2	993555	Alzheimer_Disease	0.03196	A	0.00674741	TRUE	FALSE
chr4	1690259	105271_SE_TMEM129	993555	Alzheimer_Disease	0.00223	A	0.00402504	TRUE	FALSE
chr4	1733977	105276_SE_TMEM129	993555	Alzheimer_Disease	0.00843	T	0.0230608	TRUE	FALSE
chr4	1883632	105167_SE_NSD2	993555	Alzheimer_Disease	0.00253	A	0.00523512	TRUE	FALSE
chr4	10441440	103563_SE_ZNF518B	11023507	Alzheimer_Disease	0.00257	T	0.0028577	TRUE	FALSE
chr4	39208304	101815_SE_WDR19	40197226	Alzheimer_Disease	0.00012	T	0.0018057	TRUE	FALSE
chr4	39296239	101829_SE_WDR19	40197226	Alzheimer_Disease	0.00049	T	0.00106741	TRUE	FALSE
chr4	39417301	71747_MXE_UGDH	40197226	Alzheimer_Disease	0.00114	AAAC	0.00227868	TRUE	FALSE
chr4	39417301	71745_MXE_UGDH	40197226	Alzheimer_Disease	0.00114	AAAC	0.00256334	TRUE	FALSE
chr4	39439004	323252_SE_LIAS	40197226	Alzheimer_Disease	0.00547	T	0.000862867	TRUE	TRUE
chr4	39439452	71756_MXE_RPL9	40197226	Alzheimer_Disease	0.00629	AAAAAC	0.00511612	TRUE	FALSE
chr4	39450862	71754_MXE_RPL9	40197226	Alzheimer_Disease	0.00547	T	0.00511279	TRUE	FALSE
chr4	39450862	71755_MXE_RPL9	40197226	Alzheimer_Disease	0.00547	T	0.00511549	TRUE	FALSE
chr4	39511266	258815_SE_UGDH	40197226	Alzheimer_Disease	0	A	0.0271019	TRUE	FALSE
chr4	39518620	258822_SE_UGDH	40197226	Alzheimer_Disease	0.00034	T	0.000871772	TRUE	TRUE
chr4	39518620	258820_SE_UGDH	40197226	Alzheimer_Disease	0.00034	T	0.00083249	TRUE	TRUE
chr4	39867550	60894_MXE_PDS5A	40197226	Alzheimer_Disease	0.00635	T	0.00360933	TRUE	FALSE
chr4	39887880	60878_MXE_PDS5A	40197226	Alzheimer_Disease	0.0029	GTTTT	0.039332	TRUE	FALSE
chr4	39887880	60896_MXE_PDS5A	40197226	Alzheimer_Disease	0.0029	GTTTT	0.181724	TRUE	FALSE
chr4	39953423	60887_MXE_PDS5A	40197226	Alzheimer_Disease	0.00172	A	0.0019953	TRUE	FALSE
chr4	39970443	221537_SE_PDS5A	40197226	Alzheimer_Disease	0.00828	T	0.0887497	TRUE	FALSE
chr4	40003494	60892_MXE_PDS5A	40197226	Alzheimer_Disease	0.05455	GTTTTT	0.00252764	TRUE	FALSE
chr4	40864257	129779_SE_APBB2	40197226	Alzheimer_Disease	0.00072	GTTTT	0.00286931	TRUE	FALSE
chr4	40875805	129776_SE_APBB2	40197226	Alzheimer_Disease	0.0017	T	0.00282212	TRUE	FALSE
chr4	40941142	129806_SE_APBB2	40197226	Alzheimer_Disease	1e-05	A	0.00605904	TRUE	FALSE
chr4	41039836	35117_MXE_APBB2	40197226	Alzheimer_Disease	0.00325	T	0.00969398	TRUE	FALSE
chr4	41196159	51021_MXE_UCHL1	40197226	Alzheimer_Disease	0.00075	A	0.000415719	TRUE	FALSE
chr5	14478787	163001_SE_TRIO	14724304	Alzheimer_Disease	0.00309	A	0.00354528	TRUE	FALSE
chr5	14527134	44303_MXE_TRIO	14724304	Alzheimer_Disease	0.00074	T	0.00218269	TRUE	TRUE
chr5	14754334	93499_MXE_ANKH	14724304	Alzheimer_Disease	0.0414	A	0.00623655	TRUE	FALSE
chr5	86683018	3834_A5SS_COX7C	86927378	Alzheimer_Disease	0.01535	AT	0.0106998	TRUE	FALSE
chr5	86683018	3833_A5SS_COX7C	86927378	Alzheimer_Disease	0.01535	AT	0.0113559	TRUE	FALSE
chr5	87482012	56404_MXE_CCNH	86927378	Alzheimer_Disease	0.00017	A	9.84308e-05	TRUE	TRUE
chr5	87497615	205606_SE_CCNH	86927378	Alzheimer_Disease	2e-05	GT	0.000133965	TRUE	FALSE
chr5	150083350	36308_MXE_HMGXB3	151052827	Alzheimer_Disease	0.00388	AC	0.00106856	TRUE	TRUE
chr5	150083350	36309_MXE_HMGXB3	151052827	Alzheimer_Disease	0.00388	AC	0.00101829	TRUE	FALSE
chr5	150151862	233764_SE_SLC6A7	151052827	Alzheimer_Disease	0.00335	A	0.0130467	TRUE	FALSE
chr5	150231405	87979_SE_CAMK2A	151052827	Alzheimer_Disease	0.00034	ATT	0.0101322	TRUE	FALSE
chr5	150231405	87977_SE_CAMK2A	151052827	Alzheimer_Disease	0.00034	ATT	0.0186718	TRUE	FALSE
chr5	150260459	23656_MXE_CAMK2A	151052827	Alzheimer_Disease	0.00802	T	0.000917819	TRUE	TRUE
chr5	150343727	191267_SE_TCOF1	151052827	Alzheimer_Disease	0.00106	GTTTT	0.00796602	TRUE	FALSE
chr5	150518784	76905_SE_NDST1	151052827	Alzheimer_Disease	0.00102	T	0.00925776	TRUE	TRUE
chr5	150518784	76904_SE_NDST1	151052827	Alzheimer_Disease	0.00102	T	0.00916419	TRUE	FALSE
chr5	150729611	230399_SE_DCTN4	151052827	Alzheimer_Disease	0.01383	A	0.00776591	TRUE	FALSE
chr5	151013729	253166_SE_TNIP1	151052827	Alzheimer_Disease	0.03518	T	0.0119763	TRUE	FALSE
chr5	151130223	13510_A3SS_TNIP1	151052827	Alzheimer_Disease	0.00407	A	0.014742	TRUE	TRUE
chr5	151140578	253164_SE_TNIP1	151052827	Alzheimer_Disease	0.00029	AT	0.00653309	TRUE	FALSE
chr5	151370410	125573_SE_SLC36A1	151052827	Alzheimer_Disease	0.0002	T	0.00478146	TRUE	FALSE
chr5	151458313	125564_SE_SLC36A1	151052827	Alzheimer_Disease	0.00093	AT	0.0129692	TRUE	FALSE
chr5	179488927	44579_MXE_RUFY1	180201150	Alzheimer_Disease	0.0032	A	0.00395293	TRUE	FALSE
chr5	179647190	175265_SE_CANX	180201150	Alzheimer_Disease	0.00118	AAAT	0.0117729	TRUE	FALSE
chr5	179700866	175252_SE_CANX	180201150	Alzheimer_Disease	0.00041	T	0.367332	TRUE	FALSE
chr5	179712891	175267_SE_CANX	180201150	Alzheimer_Disease	0.0098	T	0.0116934	TRUE	FALSE
chr5	179736966	47633_MXE_CANX	180201150	Alzheimer_Disease	0.00172	A	0.464719	TRUE	FALSE
chr5	179738784	47636_MXE_CANX	180201150	Alzheimer_Disease	0.00095	T	0.438378	TRUE	FALSE
chr5	179738784	47638_MXE_CANX	180201150	Alzheimer_Disease	0.00095	T	0.359242	TRUE	FALSE
chr5	179738784	47637_MXE_CANX	180201150	Alzheimer_Disease	0.00095	T	0.319142	TRUE	FALSE
chr5	179738784	47635_MXE_CANX	180201150	Alzheimer_Disease	0.00095	T	0.34114	TRUE	FALSE
chr5	179741684	175268_SE_CANX	180201150	Alzheimer_Disease	0.00149	A	0.00365655	TRUE	TRUE
chr5	179748947	4424_RI_CANX	180201150	Alzheimer_Disease	0.00976	GTTT	0.473933	TRUE	FALSE
chr5	179755703	9804_A3SS_CANX	180201150	Alzheimer_Disease	0.01077	T	0.00200909	TRUE	FALSE
chr5	179821947	4425_RI_CANX	180201150	Alzheimer_Disease	0.0003	A	0.582737	TRUE	FALSE
chr5	179834412	10467_A5SS_MRNIP	180201150	Alzheimer_Disease	0.00031	AAAT	0.0200456	TRUE	FALSE
chr5	179858012	81374_MXE_MRNIP	180201150	Alzheimer_Disease	0.00049	T	0.0107166	TRUE	FALSE
chr5	179935516	6901_RI_MRNIP	180201150	Alzheimer_Disease	0.00668	AC	0.00513335	TRUE	FALSE
chr5	180209105	35244_MXE_MAPK9	180201150	Alzheimer_Disease	0.35676	CGG	0.00937149	TRUE	FALSE
chr5	180267562	43651_MXE_GFPT2	180201150	Alzheimer_Disease	0.16585	T	0.0626602	TRUE	FALSE
chr5	180305965	35250_MXE_MAPK9	180201150	Alzheimer_Disease	0.0617	A	0.0168873	TRUE	FALSE
chr5	180354290	43653_MXE_GFPT2	180201150	Alzheimer_Disease	0	A	0.0136778	TRUE	FALSE
chr5	180777262	73729_SE_MGAT1	180201150	Alzheimer_Disease	3e-05	A	0.0104886	TRUE	FALSE
chr5	180814941	73723_SE_ZFP62	180201150	Alzheimer_Disease	0.00492	T	0.00128859	TRUE	TRUE
chr6	31619070	66626_MXE_PRRC2A	32615322	Alzheimer_Disease	0.02117	T	0.00228996	TRUE	FALSE
chr6	31620554	33154_MXE_BAG6	32615322	Alzheimer_Disease	0.02097	A	0.00118606	TRUE	FALSE
chr6	31630319	66629_MXE_PRRC2A	32615322	Alzheimer_Disease	6e-05	AATG	0.0453562	TRUE	FALSE
chr6	31630319	33152_MXE_BAG6	32615322	Alzheimer_Disease	6e-05	ATTC	0.00357264	TRUE	FALSE
chr6	31648017	7044_A3SS_BAG6	32615322	Alzheimer_Disease	0.00957	A	0.0353293	TRUE	FALSE
chr6	31648017	66631_MXE_PRRC2A	32615322	Alzheimer_Disease	0.00957	T	0.0068685	TRUE	FALSE
chr6	31651539	3731_RI_ABHD16A	32615322	Alzheimer_Disease	0.0154	T	0.0036617	TRUE	FALSE
chr6	31681069	66627_MXE_PRRC2A	32615322	Alzheimer_Disease	0.00056	A	0.0110496	TRUE	FALSE
chr6	31850344	18302_A3SS_LSM2	32615322	Alzheimer_Disease	0.00052	A	0.000810455	TRUE	FALSE
chr6	32155564	334374_SE_ATF6B	32615322	Alzheimer_Disease	9e-05	AC	0.00270485	TRUE	FALSE
chr6	32932630	6247_RI_BRD2	32615322	Alzheimer_Disease	0.00475	AC	0.00597	TRUE	FALSE
chr6	33138475	66068_MXE_HLA-DPA1	32615322	Alzheimer_Disease	0.00373	T	0.00522073	TRUE	FALSE
chr6	33226765	207917_SE_RXRB	32615322	Alzheimer_Disease	0.00279	T	0.00431919	TRUE	FALSE
chr6	33226765	23374_MXE_RGL2	32615322	Alzheimer_Disease	0.00279	T	0.00248344	TRUE	TRUE
chr6	33245914	27117_MXE_TAPBP	32615322	Alzheimer_Disease	0.00159	GT	0.001416	TRUE	FALSE
chr6	33247231	67983_MXE_HSD17B8	32615322	Alzheimer_Disease	0.00035	T	0.0154114	TRUE	FALSE
chr6	33325365	100157_SE_TAPBP	32615322	Alzheimer_Disease	0.01261	T	0.00616132	TRUE	FALSE
chr6	33336231	4597_A3SS_CUTA	32615322	Alzheimer_Disease	0.01162	AAAAAT	0.0050925	TRUE	FALSE
chr6	33470773	29803_MXE_SYNGAP1	32615322	Alzheimer_Disease	0.00136	T	0.00221817	TRUE	FALSE
chr6	33511055	6459_A3SS_SYNGAP1	32615322	Alzheimer_Disease	6e-05	T	0.000416478	TRUE	FALSE
chr6	41107992	18460_MXE_OARD1	41161469	Alzheimer_Disease	0.00131	A	0.0407064	TRUE	FALSE
chr6	42050381	70676_SE_CCND3	41161469	Alzheimer_Disease	0.00129	T	0.00121414	TRUE	FALSE
chr6	42079716	174699_SE_TAF8	41181270	Alzheimer_Disease		T	0.00356078	TRUE	FALSE
chr6	46678027	4300_A3SS_SLC25A27	47517390	Alzheimer_Disease	0.00153	AT	0.0007222	TRUE	FALSE
chr6	46678027	18430_MXE_SLC25A27	47517390	Alzheimer_Disease	0.00153	AT	0.00678033	TRUE	TRUE
chr6	46678027	18434_MXE_SLC25A27	47517390	Alzheimer_Disease	0.00153	AT	0.00712504	TRUE	TRUE
chr6	46685015	69758_SE_SLC25A27	47517390	Alzheimer_Disease	5e-05	T	0.000488892	TRUE	FALSE
chr6	113951471	314455_SE_HDAC2	114291731	Alzheimer_Disease	0.00163	A	0.00461771	TRUE	FALSE
chr6	114045998	314458_SE_HDAC2	114291731	Alzheimer_Disease	0.00189	GT	0.00248913	TRUE	FALSE
chr7	7482528	76618_MXE_MIOS	7817263	Alzheimer_Disease	0.00109	A	0.0695037	TRUE	FALSE
chr7	7566631	76612_MXE_MIOS	8204382	Alzheimer_Disease	0.00028	A	0.0123635	TRUE	FALSE
chr7	7566631	275937_SE_MIOS	7817263	Alzheimer_Disease	0.00044	A	0.00774833	TRUE	FALSE
chr7	7574785	76620_MXE_MIOS	7817263	Alzheimer_Disease	0.00063	T	0.0713072	TRUE	FALSE
chr7	7574785	76621_MXE_MIOS	7817263	Alzheimer_Disease	0.00063	T	0.0617066	TRUE	FALSE
chr7	7574785	76617_MXE_MIOS	8204382	Alzheimer_Disease	0.00239	T	0.0704527	TRUE	FALSE
chr7	7574785	76619_MXE_MIOS	8204382	Alzheimer_Disease	0.00239	T	0.0710242	TRUE	FALSE
chr7	7586156	76613_MXE_MIOS	8204382	Alzheimer_Disease	0.00017	GT	0.00774822	TRUE	FALSE
chr7	7594312	275926_SE_MIOS	8204382	Alzheimer_Disease	0.00085	T	0.0684347	TRUE	FALSE
chr7	7594312	275932_SE_MIOS	8204382	Alzheimer_Disease	0.00085	T	0.0887198	TRUE	FALSE
chr7	7597332	76615_MXE_MIOS	7817263	Alzheimer_Disease	0.00361	A	0.00774816	TRUE	FALSE
chr7	7597332	76614_MXE_MIOS	8204382	Alzheimer_Disease	0.00017	A	0.00774832	TRUE	FALSE
chr7	7597332	76616_MXE_MIOS	7817263	Alzheimer_Disease	0.00361	A	0.00774832	TRUE	FALSE
chr7	7597332	275913_SE_MIOS	7817263	Alzheimer_Disease	0.00361	A	0.0119727	TRUE	FALSE
chr7	7642470	275920_SE_MIOS	7817263	Alzheimer_Disease	0.002	T	0.0155378	TRUE	FALSE
chr7	7973407	34195_MXE_GLCCI1	8204382	Alzheimer_Disease	0.00382	GT	0.0305389	TRUE	FALSE
chr7	7973407	34194_MXE_GLCCI1	7817263	Alzheimer_Disease	0.00815	GT	0.0323998	TRUE	FALSE
chr7	8039997	126638_SE_GLCCI1	7817263	Alzheimer_Disease	0.0015	A	0.0367102	TRUE	FALSE
chr7	8039997	126639_SE_GLCCI1	7817263	Alzheimer_Disease	0.0015	A	0.0182767	TRUE	FALSE
chr7	11280451	70480_MXE_THSD7A	12229967	Alzheimer_Disease	0.00138	A	0.0021139	TRUE	FALSE
chr7	12181615	273257_SE_TMEM106B	12229967	Alzheimer_Disease	0.14195	T	0.00115999	TRUE	FALSE
chr7	12196293	273278_SE_TMEM106B	12229967	Alzheimer_Disease	0.42438	A	0.265806	TRUE	FALSE
chr7	12196293	273282_SE_TMEM106B	12229967	Alzheimer_Disease	0.42438	A	0.210207	TRUE	FALSE
chr7	12207684	273258_SE_TMEM106B	12229967	Alzheimer_Disease	0.5612	A	0.67933	TRUE	FALSE
chr7	12212494	75891_MXE_TMEM106B	12229967	Alzheimer_Disease	0.83228	T	0.858238	TRUE	FALSE
chr7	12223723	273284_SE_TMEM106B	12229967	Alzheimer_Disease	0.51413	T	0.335394	TRUE	FALSE
chr7	27798664	278497_SE_JAZF1	28129126	Alzheimer_Disease	0.00145	T	0.0133556	TRUE	FALSE
chr7	27801243	278469_SE_TAX1BP1	28129126	Alzheimer_Disease	0.00093	T	0.00804145	TRUE	FALSE
chr7	27801243	278473_SE_TAX1BP1	28129126	Alzheimer_Disease	0.00093	T	0.00810701	TRUE	FALSE
chr7	27801243	278475_SE_TAX1BP1	28129126	Alzheimer_Disease	0.00093	T	0.0082957	TRUE	FALSE
chr7	27878374	278496_SE_JAZF1	28129126	Alzheimer_Disease	0.00056	GT	1.51773e-05	TRUE	FALSE
chr7	36970140	279142_SE_ELMO1	37844191	Alzheimer_Disease	0.0147	GT	0.0031921	TRUE	TRUE
chr7	36970140	279139_SE_ELMO1	37844191	Alzheimer_Disease	0.0147	GT	0.0031751	TRUE	TRUE
chr7	37042122	279147_SE_ELMO1	37844191	Alzheimer_Disease	0.00357	T	0.00663037	TRUE	FALSE
chr7	37979567	279181_SE_EPDR1	37844191	Alzheimer_Disease	0.00465	AT	0.000404199	TRUE	FALSE
chr7	38193283	279331_SE_STARD3NL	37844191	Alzheimer_Disease	0.00346	GTT	0.0045661	TRUE	FALSE
chr7	38193283	279329_SE_STARD3NL	37844191	Alzheimer_Disease	0.00346	GTT	0.00455697	TRUE	FALSE
chr7	38480053	46759_MXE_AMPH	37844191	Alzheimer_Disease	2e-05	T	0.00623742	TRUE	FALSE
chr7	38761451	72558_MXE_VPS41	37844191	Alzheimer_Disease	0.00229	A	0.00954827	TRUE	FALSE
chr7	54546553	281023_SE_VSTM2A	54873635	Alzheimer_Disease		CCCG	0.016216	TRUE	FALSE
chr7	54567756	281024_SE_VSTM2A	54873635	Alzheimer_Disease	0.00911	T	0.00692914	TRUE	FALSE
chr7	55380870	49298_MXE_LANCL2	54873635	Alzheimer_Disease	7e-05	T	0.00381267	TRUE	FALSE
chr7	55380870	49296_MXE_LANCL2	54873635	Alzheimer_Disease	7e-05	T	0.00393923	TRUE	FALSE
chr7	55380870	49297_MXE_LANCL2	54873635	Alzheimer_Disease	7e-05	T	0.00297006	TRUE	FALSE
chr7	55380870	49295_MXE_LANCL2	54873635	Alzheimer_Disease	7e-05	T	0.00449195	TRUE	FALSE
chr7	55844913	263515_SE_ZNF713	54873635	Alzheimer_Disease	0.00036	T	0.00690609	TRUE	FALSE
chr7	99353093	70721_SE_ARPC1B	100334426	Alzheimer_Disease	0.0145	AGTTT/ATGTT	0.000986972	TRUE	FALSE
chr7	99377312	79739_MXE_CPSF4	100334426	Alzheimer_Disease	0.00898	T	0.00207242	TRUE	FALSE
chr7	99536457	79745_MXE_ZNF789	100334426	Alzheimer_Disease	0.00639	A	0.0231699	TRUE	FALSE
chr7	99653451	8078_A3SS_ZSCAN25	100334426	Alzheimer_Disease	0.01304	AAAT	0.000832529	TRUE	TRUE
chr7	99653451	141371_SE_ZSCAN25	100334426	Alzheimer_Disease	0.01304	AAAT	0.000835613	TRUE	TRUE
chr7	99883009	120639_SE_TRIM4	100334426	Alzheimer_Disease	0.05338	A	0.00379773	TRUE	FALSE
chr7	100042319	6732_RI_TAF6	100334426	Alzheimer_Disease	0.02303	T	0.0573251	TRUE	FALSE
chr7	100054958	95346_SE_ZSCAN21	100334426	Alzheimer_Disease	0.01111	T	1.50369e-06	TRUE	FALSE
chr7	100068639	79770_MXE_TAF6	100334426	Alzheimer_Disease	0.29509	T	0.720964	TRUE	FALSE
chr7	100070151	2864_A5SS_ZNF3	100334426	Alzheimer_Disease	0.02987	A	0.0299808	TRUE	FALSE
chr7	100105785	287154_SE_TAF6	100334426	Alzheimer_Disease	0.08319	T	0.215037	TRUE	FALSE
chr7	100105785	287162_SE_TAF6	100334426	Alzheimer_Disease	0.08319	T	0.0522337	TRUE	FALSE
chr7	100139549	287203_SE_LAMTOR4	100334426	Alzheimer_Disease	0.07962	T	0.00323945	TRUE	FALSE
chr7	100152401	287159_SE_TAF6	100334426	Alzheimer_Disease	0.0153	GTTT	0.0534357	TRUE	FALSE
chr7	100152401	287152_SE_TAF6	100334426	Alzheimer_Disease	0.0153	GTTT	0.0646665	TRUE	FALSE
chr7	100152401	287153_SE_TAF6	100334426	Alzheimer_Disease	0.0153	GTTT	0.0544614	TRUE	FALSE
chr7	100159157	287168_SE_TAF6	100334426	Alzheimer_Disease	0.02203	T	0.0756887	TRUE	FALSE
chr7	100397127	60916_MXE_ZCWPW1	100334426	Alzheimer_Disease	0.04425	T	0.0301269	TRUE	FALSE
chr7	100496782	79892_MXE_AGFG2	100334426	Alzheimer_Disease	0.01756	A	0.0400455	TRUE	FALSE
chr7	100530981	39509_MXE_MEPCE	100334426	Alzheimer_Disease	0.00745	AAAAT	0.0645848	TRUE	FALSE
chr7	100691507	264228_SE_ACTL6B	100334426	Alzheimer_Disease	0.03556	A	0.0490115	TRUE	FALSE
chr7	100722495	264211_SE_ACTL6B	100334426	Alzheimer_Disease	0.08203	AATG	0.114272	TRUE	FALSE
chr7	100729871	264219_SE_ACTL6B	100334426	Alzheimer_Disease	0.01295	AAT	0.0368857	TRUE	TRUE
chr7	100753669	73356_MXE_ACTL6B	100334426	Alzheimer_Disease	0.00016	T	0.035562	TRUE	FALSE
chr7	101247301	287740_SE_ZNHIT1	100334426	Alzheimer_Disease	0.00131	AT	0.0113584	TRUE	FALSE
chr7	101275096	287756_SE_FIS1	100334426	Alzheimer_Disease	0.0001	GT	0.000700523	TRUE	FALSE
chr7	101275096	79931_MXE_ZNHIT1	100334426	Alzheimer_Disease	0.0001	AC	0.000521517	TRUE	FALSE
chr7	142948895	6907_RI_EPHB6	143413669	Alzheimer_Disease	0.00791	AC	0.00594725	TRUE	FALSE
chr8	11678013	296134_SE_NEIL2	11844613	Alzheimer_Disease	0.00084	AAT	0.00838886	TRUE	FALSE
chr8	11678013	296136_SE_NEIL2	11844613	Alzheimer_Disease	0.00084	AAT	0.0103676	TRUE	FALSE
chr8	11762547	296131_SE_NEIL2	11844613	Alzheimer_Disease	0.00221	AC	0.00373025	TRUE	FALSE
chr8	11764258	78009_MXE_FDFT1	11844613	Alzheimer_Disease	0.00983	AAAC	0.195509	TRUE	FALSE
chr8	11764258	76128_SE_CTSB	11844613	Alzheimer_Disease	0.00983	GTTT	0.0129084	TRUE	FALSE
chr8	11798075	6988_RI_NEIL2	11844613	Alzheimer_Disease	0.02691	T	0.044452	TRUE	FALSE
chr8	11824595	76130_SE_CTSB	11844613	Alzheimer_Disease	0.03867	A	0.00921092	TRUE	FALSE
chr8	11824595	76129_SE_CTSB	11844613	Alzheimer_Disease	0.03867	A	0.00921092	TRUE	FALSE
chr8	11825540	78008_MXE_FDFT1	11844613	Alzheimer_Disease	0.03118	A	0.48152	TRUE	FALSE
chr8	11825540	78006_MXE_FDFT1	11844613	Alzheimer_Disease	0.03118	A	0.609697	TRUE	FALSE
chr8	11825540	78007_MXE_FDFT1	11844613	Alzheimer_Disease	0.03118	A	0.608331	TRUE	FALSE
chr8	11836153	20187_MXE_CTSB	11844613	Alzheimer_Disease	0.00758	T	0.00368354	TRUE	FALSE
chr8	11856856	76155_SE_CTSB	11844613	Alzheimer_Disease	0.04965	T	0.00394184	TRUE	FALSE
chr8	11856856	20200_MXE_CTSB	11844613	Alzheimer_Disease	0.04965	T	0.0112609	TRUE	FALSE
chr8	11856856	76197_SE_CTSB	11844613	Alzheimer_Disease	0.04965	T	0.0112609	TRUE	FALSE
chr8	11856856	76217_SE_CTSB	11844613	Alzheimer_Disease	0.04965	T	0.00933732	TRUE	FALSE
chr8	11856856	76192_SE_CTSB	11844613	Alzheimer_Disease	0.04965	T	0.00904319	TRUE	FALSE
chr8	11856856	76204_SE_CTSB	11844613	Alzheimer_Disease	0.04965	T	0.00418702	TRUE	FALSE
chr8	11856856	76219_SE_CTSB	11844613	Alzheimer_Disease	0.04965	T	0.0112609	TRUE	FALSE
chr8	11856856	76214_SE_CTSB	11844613	Alzheimer_Disease	0.04965	T	0.00792947	TRUE	FALSE
chr8	11865853	76218_SE_CTSB	11844613	Alzheimer_Disease	0.01066	T	0.00902597	TRUE	FALSE
chr8	11865853	76195_SE_CTSB	11844613	Alzheimer_Disease	0.01066	T	0.0090993	TRUE	FALSE
chr8	11866017	76201_SE_CTSB	11844613	Alzheimer_Disease	0	T	0.0499403	TRUE	FALSE
chr8	11866017	76207_SE_CTSB	11844613	Alzheimer_Disease	0	T	0.00385074	TRUE	FALSE
chr8	11869249	20192_MXE_CTSB	11844613	Alzheimer_Disease	0.0026	T	0.00368354	TRUE	FALSE
chr8	11869249	20191_MXE_CTSB	11844613	Alzheimer_Disease	0.0026	T	0.00368354	TRUE	FALSE
chr8	26458756	241167_SE_PNMA2	27362470	Alzheimer_Disease	0.00724	T	0.0068293	TRUE	FALSE
chr8	26655784	82685_MXE_DPYSL2	27607795	Alzheimer_Disease	0.00306	T	0.00118069	TRUE	FALSE
chr8	27211336	10654_A5SS_STMN4	27362470	Alzheimer_Disease	0.00072	A	0.0176792	TRUE	FALSE
chr8	27247255	82688_MXE_STMN4	27362470	Alzheimer_Disease	0.01074	T	2.94329e-07	TRUE	FALSE
chr8	27247255	82687_MXE_STMN4	27607795	Alzheimer_Disease	0.01461	T	9.59122e-11	TRUE	FALSE
chr8	27247255	297773_SE_STMN4	27362470	Alzheimer_Disease	0.01074	T	8.58862e-11	TRUE	FALSE
chr8	27421279	46064_MXE_PTK2B	27362470	Alzheimer_Disease	0.35389	ATTT	1.88814e-09	TRUE	FALSE
chr8	27452560	169728_SE_PTK2B	27607795	Alzheimer_Disease	0.00592	A	2.20575e-10	TRUE	FALSE
chr8	27457976	169742_SE_PTK2B	27362470	Alzheimer_Disease	0.01985	A	0.00019987	TRUE	FALSE
chr8	27607340	102083_SE_CLU	27607795	Alzheimer_Disease	0.02067	GTTTT	0.109347	TRUE	FALSE
chr8	27607340	102089_SE_CLU	27362470	Alzheimer_Disease	0.00175	GTTTT	0.0182286	TRUE	FALSE
chr8	27638315	297794_SE_SCARA3	27362470	Alzheimer_Disease	0.0237	GT	0.0274239	TRUE	FALSE
chr8	27638315	297796_SE_SCARA3	27362470	Alzheimer_Disease	0.0237	GT	0.0141399	TRUE	FALSE
chr8	27671643	297797_SE_SCARA3	27607795	Alzheimer_Disease	0.03595	AC	2.33826e-10	TRUE	FALSE
chr8	27688400	27613_MXE_CLU	27362470	Alzheimer_Disease	0.00313	T	0.58098	TRUE	FALSE
chr8	28337750	33502_MXE_ZNF395	27362470	Alzheimer_Disease	0.00079	A	0.000817636	TRUE	FALSE
chr8	28451381	331131_SE_FBXO16	27607795	Alzheimer_Disease	0.01165	A	0.00428333	TRUE	TRUE
chr8	28492212	203554_SE_FZD3	27607795	Alzheimer_Disease	0.00054	T	0.025902	TRUE	FALSE
chr8	28519731	203553_SE_FZD3	27607795	Alzheimer_Disease	2e-05	A	0.0233877	TRUE	FALSE
chr8	143176728	302788_SE_LY6H	144103704	Alzheimer_Disease	0.00147	AAAC	0.00608872	TRUE	FALSE
chr8	143237947	243734_SE_GLI4	144103704	Alzheimer_Disease	0.00242	A	0.000979806	TRUE	TRUE
chr8	143377036	310756_SE_TOP1MT	144103704	Alzheimer_Disease	2e-05	AC	0.00702415	TRUE	FALSE
chr8	143377036	86200_MXE_TOP1MT	144103704	Alzheimer_Disease	2e-05	AC	0.00694664	TRUE	FALSE
chr8	143543465	156757_SE_EEF1D	144103704	Alzheimer_Disease	0.00664	A	0.014723	TRUE	FALSE
chr8	143906444	311017_SE_PLEC	144103704	Alzheimer_Disease	0.02547	A	0.157845	TRUE	FALSE
chr8	144077070	311078_SE_GPAA1	144103704	Alzheimer_Disease	0.02323	A	0.0390746	TRUE	TRUE
chr8	144101576	16571_A3SS_GPAA1	144103704	Alzheimer_Disease	0.00292	T	0.0302009	TRUE	FALSE
chr8	144101576	16570_A3SS_GPAA1	144103704	Alzheimer_Disease	0.00292	T	0.026862	TRUE	FALSE
chr8	144209906	13993_A5SS_HSF1	144103704	Alzheimer_Disease	0.05117	A	0.000158305	TRUE	FALSE
chr8	144209906	391661_SE_HSF1	144103704	Alzheimer_Disease	0.05117	A	0.000151381	TRUE	FALSE
chr8	144216685	268814_SE_BOP1	144103704	Alzheimer_Disease	0.00806	A	0.00139315	TRUE	FALSE
chr8	144556284	311459_SE_ARHGAP39	144103704	Alzheimer_Disease	0.00282	T	0.0110416	TRUE	FALSE
chr8	144809176	311581_SE_ZNF7	144103704	Alzheimer_Disease	0.00037	ATCT	0.00331793	TRUE	FALSE
chr9	104701240	101643_MXE_NIPSNAP3A	104903697	Alzheimer_Disease	0.00563	A	0.00568917	TRUE	FALSE
chr9	104904565	89309_MXE_ABCA1	104903697	Alzheimer_Disease	0.76886	T	0.999079	TRUE	TRUE
chr9	105469703	89340_MXE_FSD1L	104903697	Alzheimer_Disease	0.00136	T	0.000680705	TRUE	FALSE
chr9	105469703	89338_MXE_FSD1L	104903697	Alzheimer_Disease	0.00136	T	0.000508898	TRUE	FALSE
chr9	105469703	17158_A3SS_FSD1L	104903697	Alzheimer_Disease	0.00136	T	0.00101776	TRUE	FALSE
chr9	105480295	149853_SE_SLC44A1	104903697	Alzheimer_Disease	0.00153	T	0.0164582	TRUE	FALSE
chr9	105495970	321488_SE_FKTN	104903697	Alzheimer_Disease	1e-05	A	0.00692556	TRUE	FALSE
chr9	105619059	89344_MXE_FKTN	104903697	Alzheimer_Disease	0.00057	A	0.00699268	TRUE	FALSE
chr9	105626982	321482_SE_FKTN	104903697	Alzheimer_Disease	0.00332	T	0.00686717	TRUE	TRUE
chr9	105663103	89345_MXE_FKTN	104903697	Alzheimer_Disease	0.00761	A	0.00701758	TRUE	FALSE
chr1	42614788	284337_SE_CCDC30	43610798	Attention_Deficit	0.008	A	0.00723658	TRUE	FALSE
chr1	42620583	78926_MXE_CCDC30	43610798	Attention_Deficit	0.00042	A	0.00691978	TRUE	FALSE
chr1	42620583	78910_MXE_CCDC30	43610798	Attention_Deficit	0.00042	A	0.00599691	TRUE	FALSE
chr1	42620583	78903_MXE_CCDC30	43610798	Attention_Deficit	0.00042	A	0.00516625	TRUE	FALSE
chr1	42621488	78912_MXE_CCDC30	43610798	Attention_Deficit	0.00476	ATTT	0.00237871	TRUE	FALSE
chr1	43081624	109575_MXE_EBNA1BP2	43610798	Attention_Deficit	7e-05	A	0.0883093	TRUE	FALSE
chr1	43239233	109574_MXE_EBNA1BP2	43610798	Attention_Deficit	0.00077	ATTC	0.0318522	TRUE	FALSE
chr1	43265006	55805_MXE_TIE1	43610798	Attention_Deficit	0.03812	A	0.0355533	TRUE	FALSE
chr1	43376267	54744_MXE_SZT2	43610798	Attention_Deficit	0.02466	T	0.0347254	TRUE	TRUE
chr1	43654698	55139_MXE_KDM4A	43610798	Attention_Deficit	0.12188	GT	0.121269	TRUE	FALSE
chr1	43731558	80872_SE_ST3GAL3	43610798	Attention_Deficit	0.28861	T	0.0517022	TRUE	TRUE
chr1	43929311	255121_SE_IPO13	43610798	Attention_Deficit	0.09407	T	0.0927379	TRUE	FALSE
chr1	43929311	255123_SE_IPO13	43610798	Attention_Deficit	0.09407	T	0.0980829	TRUE	FALSE
chr1	43929311	4981_RI_ATP6V0B	43610798	Attention_Deficit	0.09407	T	0.0316904	TRUE	FALSE
chr1	43929311	2486_RI_CCDC24	43610798	Attention_Deficit	0.09407	T	0.0657917	TRUE	FALSE
chr1	43956006	80957_SE_ST3GAL3	43610798	Attention_Deficit	0.14734	A	2.07822e-06	TRUE	FALSE
chr1	44039178	23900_MXE_CCDC24	43610798	Attention_Deficit	0.01601	T	0.046693	TRUE	FALSE
chr1	44062716	201122_SE_DPH2	43610798	Attention_Deficit	8e-05	A	0.0447812	TRUE	FALSE
chr1	44078438	380436_SE_SLC6A9	43610798	Attention_Deficit	0.00055	A	0.0472913	TRUE	FALSE
chr1	44161971	240391_SE_ERI3	43610798	Attention_Deficit	0.00014	T	0.000129282	TRUE	TRUE
chr1	44201685	66443_MXE_ERI3	43610798	Attention_Deficit	1e-05	T	0.000656031	TRUE	FALSE
chr1	44248673	240398_SE_ERI3	43610798	Attention_Deficit	0.00039	AC	0.00275547	TRUE	FALSE
chr10	7808338	328724_SE_ATP5F1C	8742810	Attention_Deficit		A	0.00519727	TRUE	FALSE
chr10	7808338	328722_SE_ATP5F1C	8742810	Attention_Deficit		A	0.0038775	TRUE	FALSE
chr10	103876550	339702_SE_STN1	104694074	Attention_Deficit	0.00082	A	0.00824189	TRUE	FALSE
chr10	104179156	94535_MXE_GSTO1	104694074	Attention_Deficit	0.00608	AG	0.00482227	TRUE	FALSE
chr10	104179156	339800_SE_GSTO2	104694074	Attention_Deficit	0.00608	AG	0.00521989	TRUE	FALSE
chr10	104201681	94530_MXE_GSTO1	104694074	Attention_Deficit	0.00155	T	0.00306556	TRUE	FALSE
chr10	104234507	94532_MXE_GSTO1	104694074	Attention_Deficit	0.00428	AC	0.00384131	TRUE	FALSE
chr10	104256887	94534_MXE_GSTO1	104694074	Attention_Deficit	0.00286	T	0.0178916	TRUE	FALSE
chr10	105054571	87159_SE_SORCS3	104694074	Attention_Deficit	0.00971	T	0.295969	TRUE	FALSE
chr12	89459611	371743_SE_POC1B	89378126	Attention_Deficit	0.01287	T	0.00358225	TRUE	FALSE
chr12	89459611	103345_MXE_POC1B	89378126	Attention_Deficit	0.01287	T	3.6195e-06	TRUE	FALSE
chr12	89463428	371775_SE_POC1B	89378126	Attention_Deficit	0.09997	GT	2.09414e-05	TRUE	FALSE
chr12	89513251	103344_MXE_POC1B	89378126	Attention_Deficit	0.0082	T	3.6204e-06	TRUE	FALSE
chr12	89525552	371781_SE_POC1B	89378126	Attention_Deficit	0.11246	A	0.007231	TRUE	FALSE
chr12	89525552	371777_SE_POC1B	89378126	Attention_Deficit	0.11246	A	0.00385645	TRUE	FALSE
chr12	89525552	371776_SE_POC1B	89378126	Attention_Deficit	0.11246	A	0.000649534	TRUE	FALSE
chr12	89531719	103337_MXE_POC1B	89378126	Attention_Deficit	0.0558	AT/AC	3.40899e-06	TRUE	FALSE
chr12	89535777	103340_MXE_POC1B	89378126	Attention_Deficit	0.00354	A	3.62002e-06	TRUE	FALSE
chr12	89535777	103336_MXE_POC1B	89378126	Attention_Deficit	0.00354	A	3.564e-06	TRUE	TRUE
chr12	89541775	371758_SE_POC1B	89378126	Attention_Deficit	0.00444	T	0.0337109	TRUE	FALSE
chr12	89572170	59930_MXE_ATP2B1	89378126	Attention_Deficit	0.00456	A	0.000718425	TRUE	FALSE
chr12	89600649	59938_MXE_ATP2B1	89378126	Attention_Deficit	0.00212	A	0.00245128	TRUE	FALSE
chr12	89608515	218198_SE_ATP2B1	89378126	Attention_Deficit	0.01419	T	0.000907727	TRUE	FALSE
chr12	89627397	59937_MXE_ATP2B1	89378126	Attention_Deficit	0.00265	T	0.0223791	TRUE	FALSE
chr12	89630757	59933_MXE_ATP2B1	89378126	Attention_Deficit	0.00515	AT	0.000584631	TRUE	FALSE
chr12	89630757	218176_SE_ATP2B1	89378126	Attention_Deficit	0.00515	AT	0.00176982	TRUE	FALSE
chr12	89695059	59929_MXE_ATP2B1	89378126	Attention_Deficit	0.01477	T	0.00060415	TRUE	FALSE
chr12	89695059	59940_MXE_ATP2B1	89378126	Attention_Deficit	0.01477	T	0.000670535	TRUE	TRUE
chr18	5408257	9693_MXE_EPB41L3	5871801	Attention_Deficit	0.00055	A	0.0126563	TRUE	FALSE
chr18	5408257	9692_MXE_EPB41L3	5871801	Attention_Deficit	0.00055	A	0.0327	TRUE	FALSE
chr18	5408257	9677_MXE_EPB41L3	5871801	Attention_Deficit	0.00055	A	0.000922794	TRUE	FALSE
chr18	5430558	36837_SE_EPB41L3	5871801	Attention_Deficit	0.00496	A	0.000449468	TRUE	TRUE
chr18	5488559	9690_MXE_EPB41L3	5871801	Attention_Deficit	0.0023	ATT	0.00078641	TRUE	FALSE
chr18	52977885	377944_SE_DCC	53099409	Attention_Deficit	0.05771	A	0.055456	TRUE	FALSE
chr18	53566758	105111_MXE_DCC	53099409	Attention_Deficit	0.01163	AC/CT	0.125649	TRUE	FALSE
chr20	20602814	14931_SE_RALGAPA2	21270205	Attention_Deficit	0.00018	AC	0.00105012	TRUE	TRUE
chr20	21141799	391890_SE_KIZ	21270205	Attention_Deficit	0.00647	AC/CT	0.0415888	TRUE	TRUE
chr20	21142791	391873_SE_KIZ	21270205	Attention_Deficit	0.19818	AAAT	1.61436e-08	TRUE	FALSE
chr20	21210763	391875_SE_KIZ	21270205	Attention_Deficit	0.4561	T	0.0318016	TRUE	FALSE
chr20	21210763	391872_SE_KIZ	21270205	Attention_Deficit	0.4561	T	0.0397487	TRUE	FALSE
chr20	21312603	34393_MXE_XRN2	21270205	Attention_Deficit	0.90873	T	0.85433	TRUE	FALSE
chr20	21331400	9147_RI_KIZ	21270205	Attention_Deficit	0.60546	AC	0.608735	TRUE	FALSE
chr3	20110673	48781_MXE_KAT2B	20682712	Attention_Deficit	6e-05	A	0.00688906	TRUE	FALSE
chr3	20192643	48776_MXE_KAT2B	20682712	Attention_Deficit	0.00713	A	0.0142975	TRUE	FALSE
chr3	21493631	32265_MXE_ZNF385D	20682712	Attention_Deficit	0.00016	A	0.00377078	TRUE	FALSE
chr3	42664844	126219_SE_SEC22C	43650009	Attention_Deficit	0.00704	A	0.00828453	TRUE	FALSE
chr3	42715143	126075_SE_HHATL	43650009	Attention_Deficit	0.00125	T	0.0116963	TRUE	FALSE
chr3	42715143	126064_SE_HHATL	43650009	Attention_Deficit	0.00125	T	0.011403	TRUE	FALSE
chr3	42715143	126059_SE_HHATL	43650009	Attention_Deficit	0.00125	T	0.00908572	TRUE	FALSE
chr3	42715143	126046_SE_HHATL	43650009	Attention_Deficit	0.00125	T	0.0098459	TRUE	FALSE
chr3	42715143	126052_SE_HHATL	43650009	Attention_Deficit	0.00125	T	0.0120281	TRUE	FALSE
chr3	42715143	126021_SE_HHATL	43650009	Attention_Deficit	0.00125	T	0.00892345	TRUE	FALSE
chr3	42715310	126128_SE_HHATL	43650009	Attention_Deficit	0.00818	T	0.00894249	TRUE	FALSE
chr3	42715310	126071_SE_HHATL	43650009	Attention_Deficit	0.00818	T	0.00925606	TRUE	FALSE
chr3	42743385	126074_SE_HHATL	43650009	Attention_Deficit	0.00027	AAAT	0.00016637	TRUE	FALSE
chr3	42743385	126062_SE_HHATL	43650009	Attention_Deficit	0.00027	AAAT	0.000136676	TRUE	FALSE
chr3	42773911	126053_SE_HHATL	43650009	Attention_Deficit	0.00039	AGAT	0.000324858	TRUE	FALSE
chr3	42775644	34025_MXE_HHATL	43650009	Attention_Deficit	0.00066	T	0.00105798	TRUE	FALSE
chr3	42779198	126134_SE_HHATL	43650009	Attention_Deficit	0.00858	T	0.000176423	TRUE	FALSE
chr3	42779198	126124_SE_HHATL	43650009	Attention_Deficit	0.00858	T	0.000172302	TRUE	FALSE
chr3	42795724	34021_MXE_HHATL	43650009	Attention_Deficit	0.01091	T	0.00759213	TRUE	FALSE
chr3	43470597	66010_MXE_ANO10	43650009	Attention_Deficit	0.00541	AAAT	0.493328	TRUE	FALSE
chr3	43604505	66020_MXE_ANO10	43650009	Attention_Deficit	0.92219	A	0.263899	TRUE	FALSE
chr3	44370731	33892_MXE_TCAIM	43650009	Attention_Deficit	0.01048	CTTT	0.00332681	TRUE	FALSE
chr3	44370731	33893_MXE_TCAIM	43650009	Attention_Deficit	0.01048	CTTT	0.00419964	TRUE	FALSE
chr3	44465066	125523_SE_TCAIM	43650009	Attention_Deficit	0.00121	A	0.0016944	TRUE	FALSE
chr3	48906214	95341_MXE_ARIH2	49879277	Attention_Deficit	0.02173	A	0.644922	TRUE	FALSE
chr3	48906214	95337_MXE_ARIH2	49879277	Attention_Deficit	0.02173	A	0.644066	TRUE	FALSE
chr3	48942053	95365_MXE_ARIH2	49879277	Attention_Deficit	0.00327	T	0.368638	TRUE	FALSE
chr3	48976904	3253_RI_DALRD3	49879277	Attention_Deficit	0.06039	T	0.758164	TRUE	FALSE
chr3	48983607	342719_SE_ARIH2	49879277	Attention_Deficit	0.00417	A	0.671229	TRUE	FALSE
chr3	48992663	95340_MXE_ARIH2	49879277	Attention_Deficit	0.00491	T	0.504179	TRUE	FALSE
chr3	48992663	95334_MXE_ARIH2	49879277	Attention_Deficit	0.00491	T	0.644515	TRUE	FALSE
chr3	49036682	342721_SE_ARIH2	49879277	Attention_Deficit	0.00096	A	0.709464	TRUE	FALSE
chr3	49053487	256687_SE_QARS1	49879277	Attention_Deficit	7e-05	T	0.0126328	TRUE	FALSE
chr3	49068467	33531_MXE_P4HTM	49879277	Attention_Deficit	0.02531	A	0.00476889	TRUE	FALSE
chr3	49076525	8036_RI_QRICH1	49879277	Attention_Deficit	0.02189	T	0.0623501	TRUE	FALSE
chr3	49196664	3595_RI_LAMB2	49879277	Attention_Deficit	0.07523	AATC	0.0149057	TRUE	FALSE
chr3	49248418	37898_MXE_USP4	49879277	Attention_Deficit	0.07638	GTTTT	0.0234128	TRUE	FALSE
chr3	49255063	139869_SE_USP4	49879277	Attention_Deficit	0.07253	T	0.0186964	TRUE	FALSE
chr3	49281477	37896_MXE_USP4	49879277	Attention_Deficit	0.00647	GT/AT	0.0041323	TRUE	FALSE
chr3	49309034	37894_MXE_USP4	49879277	Attention_Deficit	0.03722	T	0.0167554	TRUE	FALSE
chr3	49319142	109042_MXE_C3orf62	49879277	Attention_Deficit	0.03688	T	0.0650539	TRUE	TRUE
chr3	49331970	37897_MXE_USP4	49879277	Attention_Deficit	0.07343	T	0.0172207	TRUE	FALSE
chr3	49397130	37911_MXE_USP4	49879277	Attention_Deficit	0.21536	T	0.0239705	TRUE	FALSE
chr3	49441978	33419_MXE_AMT	49879277	Attention_Deficit	0.04086	GTTT	0.0415246	TRUE	FALSE
chr3	49445164	3247_RI_AMT	49879277	Attention_Deficit	0.07057	A	0.134377	TRUE	FALSE
chr3	49515272	4033_RI_NICN1	49879277	Attention_Deficit	0.03976	A	0.655494	TRUE	FALSE
chr3	49673796	52905_MXE_APEH	49879277	Attention_Deficit	0.05294	ACGCTC	0.0956155	TRUE	FALSE
chr3	49673796	52909_MXE_APEH	49879277	Attention_Deficit	0.05294	ACGCTC	0.478819	TRUE	FALSE
chr3	49673796	123491_SE_IP6K1	49879277	Attention_Deficit	0.05294	AGCGTG	0.0870237	TRUE	FALSE
chr3	49828192	123364_SE_MON1A	49879277	Attention_Deficit	0.14778	CTTT	0.154118	TRUE	FALSE
chr3	49847181	4684_A5SS_CAMKV	49879277	Attention_Deficit	0.09852	ATTT	0.0630686	TRUE	TRUE
chr3	49847181	33401_MXE_CAMKV	49879277	Attention_Deficit	0.09852	ATTT	0.135044	TRUE	FALSE
chr3	49888436	33360_MXE_MON1A	49879277	Attention_Deficit	0.63184	T	0.741608	TRUE	FALSE
chr3	49888436	123354_SE_MON1A	49879277	Attention_Deficit	0.63184	T	0.662497	TRUE	FALSE
chr3	49994670	123346_SE_RBM6	49879277	Attention_Deficit	0.39303	GT	0.415078	TRUE	FALSE
chr3	50043488	99605_MXE_RBM5	49879277	Attention_Deficit	0.34845	A	0.153228	TRUE	FALSE
chr3	50079810	358195_SE_RBM5	49879277	Attention_Deficit	0.51668	T	6.35726e-05	TRUE	FALSE
chr3	50099875	358209_SE_RBM5	49879277	Attention_Deficit	0.04689	A	0.0335219	TRUE	FALSE
chr3	50112415	150706_SE_SLC38A3	49879277	Attention_Deficit	0.63141	A	0.0325559	TRUE	FALSE
chr3	50129992	33354_MXE_RBM6	49879277	Attention_Deficit	0.69175	T	0.649844	TRUE	FALSE
chr3	50181067	150705_SE_SLC38A3	49879277	Attention_Deficit	0.13997	A	0.0282123	TRUE	FALSE
chr3	51239556	65808_MXE_DOCK3	51850056	Attention_Deficit	0.05044	T	0.00252946	TRUE	FALSE
chr3	51309601	83298_SE_DCAF1	51850056	Attention_Deficit	0.00102	CGCTCT	0.000164841	TRUE	FALSE
chr3	51905110	21183_MXE_PCBP4	51850056	Attention_Deficit	0.01249	T	0.0110607	TRUE	FALSE
chr3	52036627	79841_SE_PCBP4	51850056	Attention_Deficit	0.003	A	0.0118791	TRUE	FALSE
chr3	52036627	21184_MXE_PCBP4	51850056	Attention_Deficit	0.003	A	0.00895265	TRUE	TRUE
chr3	52036627	21180_MXE_PCBP4	51850056	Attention_Deficit	0.003	A	0.00985988	TRUE	FALSE
chr3	52042590	79842_SE_PCBP4	51850056	Attention_Deficit	0.02461	T	0.0712214	TRUE	FALSE
chr3	52163426	33225_MXE_TWF2	51850056	Attention_Deficit	0.0547	T	0.000215392	TRUE	FALSE
chr3	52189475	122782_SE_TWF2	51850056	Attention_Deficit	0.00258	AAAAC	0.00123389	TRUE	TRUE
chr3	52189475	122779_SE_TWF2	51850056	Attention_Deficit	0.00258	AAAAC	0.00170667	TRUE	TRUE
chr3	52189475	122780_SE_TWF2	51850056	Attention_Deficit	0.00258	AAAAC	0.00151868	TRUE	TRUE
chr3	52426811	55988_MXE_DNAH1	51850056	Attention_Deficit	0.00285	T	0.000569091	TRUE	FALSE
chr3	52460401	168368_SE_NISCH	51850056	Attention_Deficit	0.00469	T	0.00140035	TRUE	FALSE
chr3	52460401	162589_SE_BAP1	51850056	Attention_Deficit	0.00469	A	5.4041e-05	TRUE	FALSE
chr3	52572130	122667_SE_NT5DC2	51850056	Attention_Deficit	0.0004	T	0.0159107	TRUE	TRUE
chr3	52734453	57235_MXE_PBRM1	51850056	Attention_Deficit	0.0015	T	0.00557556	TRUE	FALSE
chr3	52764763	30488_MXE_GNL3	51850056	Attention_Deficit	0.00246	AC	0.0193668	TRUE	FALSE
chr3	52790264	79954_MXE_NEK4	51850056	Attention_Deficit	0.00833	AATG	0.000288195	TRUE	TRUE
chr3	71077837	238250_SE_FOXP1	71450250	Attention_Deficit	0.00227	A	0.0355752	TRUE	FALSE
chr3	71378098	238261_SE_FOXP1	71450250	Attention_Deficit	0.1898	T	0.0319294	TRUE	FALSE
chr3	71712853	32503_MXE_EIF4E3	71450250	Attention_Deficit	0.00278	T	0.0194393	TRUE	TRUE
chr3	71716239	120299_SE_EIF4E3	71450250	Attention_Deficit	0.00841	A	0.0205452	TRUE	FALSE
chr3	71790067	32502_MXE_EIF4E3	71450250	Attention_Deficit	0.00336	AATAT	0.0160732	TRUE	FALSE
chr3	87327556	59733_MXE_CHMP2B	86965992	Attention_Deficit	0.00343	A	0.00294176	TRUE	FALSE
chr4	145819106	283440_SE_ZNF827	146178502	Attention_Deficit	0.00102	A	0.000887465	TRUE	TRUE
chr5	145803404	144857_SE_PRELID2	145095216	Attention_Deficit	0.0038	GT	0.0384079	TRUE	FALSE
chr5	146074774	106953_MXE_LARS1	145095216	Attention_Deficit	0	AG	0.0057765	TRUE	FALSE
chr5	146074774	384904_SE_LARS1	145095216	Attention_Deficit	0	AG	0.00579284	TRUE	FALSE
chr5	146081796	106951_MXE_LARS1	145095216	Attention_Deficit	0.00012	A	0.00545547	TRUE	FALSE
chr5	146090535	106948_MXE_LARS1	145095216	Attention_Deficit	0.00096	GTTTT	0.011715	TRUE	FALSE
chr5	146090535	106950_MXE_LARS1	145095216	Attention_Deficit	0.00096	GTTTT	0.0114048	TRUE	FALSE
chr5	146091634	384894_SE_LARS1	145095216	Attention_Deficit	0.00013	T	0.00578016	TRUE	FALSE
chr5	146091634	384922_SE_LARS1	145095216	Attention_Deficit	0.00013	T	0.00527879	TRUE	FALSE
chr6	69218069	67627_MXE_ADGRB3	70148809	Attention_Deficit	0.00553	A	0.00169081	TRUE	FALSE
chr6	69745254	137087_SE_LMBRD1	70148809	Attention_Deficit	0.00421	A	0.0177985	TRUE	FALSE
chr6	69755589	137072_SE_LMBRD1	70148809	Attention_Deficit	0.00416	T	0.0147211	TRUE	FALSE
chr6	69777445	137067_SE_LMBRD1	70148809	Attention_Deficit	0.0007	T	0.00699944	TRUE	FALSE
chr6	69777682	37137_MXE_LMBRD1	70148809	Attention_Deficit	0.00483	T	0.0170775	TRUE	FALSE
chr6	70606602	18128_MXE_FAM135A	70148809	Attention_Deficit	0.00283	A	0.0026934	TRUE	FALSE
chr6	70864062	144057_SE_SMAP1	70148809	Attention_Deficit	0.00025	T	0.0934836	TRUE	FALSE
chr8	143906444	311017_SE_PLEC	144577063	Attention_Deficit	0.00423	A	0.000387403	TRUE	FALSE
chr8	144077070	311078_SE_GPAA1	144577063	Attention_Deficit	0.00248	A	0.00266941	TRUE	TRUE
chr8	144101576	16571_A3SS_GPAA1	144577063	Attention_Deficit	0.00018	T	0.000403943	TRUE	FALSE
chr8	144101576	16570_A3SS_GPAA1	144577063	Attention_Deficit	0.00018	T	0.000496618	TRUE	FALSE
chr8	144209906	13993_A5SS_HSF1	144577063	Attention_Deficit	0	A	4.04348e-05	TRUE	FALSE
chr8	144209906	391661_SE_HSF1	144577063	Attention_Deficit	0	A	4.02455e-05	TRUE	FALSE
chr8	144216685	268814_SE_BOP1	144577063	Attention_Deficit	0.00076	A	0.000976812	TRUE	FALSE
chr8	144556284	311459_SE_ARHGAP39	144577063	Attention_Deficit	0.07752	T	0.96873	TRUE	FALSE
chr8	144809176	311581_SE_ZNF7	144577063	Attention_Deficit	0.04573	ATCT	0.00102892	TRUE	FALSE
chr1	71512585	57863_MXE_NEGR1	72263459	Autism_Spectrum_Disorder	0.09405	A	0.0159574	TRUE	FALSE
chr1	71522731	210887_SE_NEGR1	72263459	Autism_Spectrum_Disorder	0.02584	GT	0.0163902	TRUE	FALSE
chr1	95100911	144290_SE_ALG14	96096245	Autism_Spectrum_Disorder	0.00071	A	0.00946376	TRUE	FALSE
chr1	95158495	289890_SE_RWDD3	96096245	Autism_Spectrum_Disorder	0.00139	ATTT	0.000861544	TRUE	FALSE
chr1	95176199	289887_SE_RWDD3	96096245	Autism_Spectrum_Disorder	0.00548	T	0.0173023	TRUE	TRUE
chr1	95176199	289910_SE_RWDD3	96096245	Autism_Spectrum_Disorder	0.00548	T	0.00279455	TRUE	FALSE
chr1	95190097	289902_SE_RWDD3	96096245	Autism_Spectrum_Disorder	0.0003	T	0.0105774	TRUE	FALSE
chr1	95190097	80523_MXE_RWDD3	96096245	Autism_Spectrum_Disorder	0.0003	T	0.0106002	TRUE	FALSE
chr1	95190097	289898_SE_RWDD3	96096245	Autism_Spectrum_Disorder	0.0003	T	0.010578	TRUE	FALSE
chr1	95220450	289906_SE_RWDD3	96096245	Autism_Spectrum_Disorder	0.00351	A	0.00306167	TRUE	FALSE
chr1	95257108	80522_MXE_RWDD3	96096245	Autism_Spectrum_Disorder	0.00109	GT/AG	0.016527	TRUE	FALSE
chr1	95262894	80524_MXE_RWDD3	96096245	Autism_Spectrum_Disorder	0.00217	T	0.011781	TRUE	FALSE
chr1	95262894	289903_SE_RWDD3	96096245	Autism_Spectrum_Disorder	0.00217	T	0.010762	TRUE	FALSE
chr1	95262894	289899_SE_RWDD3	96096245	Autism_Spectrum_Disorder	0.00217	T	0.0107441	TRUE	FALSE
chr1	96751659	45885_MXE_PTBP2	96096245	Autism_Spectrum_Disorder	0.0604	A	0.0112787	TRUE	FALSE
chr1	96800396	6296_A5SS_PTBP2	96096245	Autism_Spectrum_Disorder	0.00626	T	0.0398451	TRUE	FALSE
chr1	96800396	168965_SE_PTBP2	96096245	Autism_Spectrum_Disorder	0.00626	T	0.0340062	TRUE	FALSE
chr1	96827299	168950_SE_PTBP2	96096245	Autism_Spectrum_Disorder	0.00158	T	0.00187791	TRUE	FALSE
chr14	102996813	28158_MXE_CDC42BPB	103551616	Autism_Spectrum_Disorder	0	T	0.00824884	TRUE	FALSE
chr14	102996813	103851_SE_CDC42BPB	103551616	Autism_Spectrum_Disorder	0	T	0.0193524	TRUE	FALSE
chr14	103058983	28159_MXE_CDC42BPB	103551616	Autism_Spectrum_Disorder	0.00316	CTT/ATT	0.00824313	TRUE	FALSE
chr14	103058983	28156_MXE_CDC42BPB	103551616	Autism_Spectrum_Disorder	0.00316	CTT/ATT	0.0015264	TRUE	FALSE
chr14	103411952	392144_SE_MARK3	103551616	Autism_Spectrum_Disorder	0.00073	T	0.0140512	TRUE	FALSE
chr14	103438993	109129_MXE_MARK3	103551616	Autism_Spectrum_Disorder	0.11658	A	0.0169745	TRUE	FALSE
chr14	103455726	392123_SE_MARK3	103551616	Autism_Spectrum_Disorder	0.12359	A	0.017965	TRUE	FALSE
chr14	103468790	109166_MXE_MARK3	103551616	Autism_Spectrum_Disorder	0.02413	T	0.0119948	TRUE	FALSE
chr14	103470060	109120_MXE_MARK3	103551616	Autism_Spectrum_Disorder	0.1239	A	0.0110347	TRUE	FALSE
chr14	103478295	392282_SE_MARK3	103551616	Autism_Spectrum_Disorder	0.03644	A	0.00800479	TRUE	FALSE
chr14	103484159	392293_SE_MARK3	103551616	Autism_Spectrum_Disorder	0.11798	T	0.0337688	TRUE	FALSE
chr14	103498471	44271_MXE_COA8	103551616	Autism_Spectrum_Disorder	0.01975	T	0.0339011	TRUE	FALSE
chr14	103559001	9153_RI_MARK3	103551616	Autism_Spectrum_Disorder	0.49075	T	0.0623099	TRUE	FALSE
chr14	103564152	162811_SE_COA8	103551616	Autism_Spectrum_Disorder	0.05089	A	0.0616683	TRUE	FALSE
chr14	103567373	109214_MXE_MARK3	103551616	Autism_Spectrum_Disorder	0.14075	A	0.0420213	TRUE	FALSE
chr14	103574079	162824_SE_COA8	103551616	Autism_Spectrum_Disorder		T	0.00809072	TRUE	FALSE
chr14	103574079	162822_SE_COA8	103551616	Autism_Spectrum_Disorder		T	0.00794965	TRUE	FALSE
chr14	103574079	162820_SE_COA8	103551616	Autism_Spectrum_Disorder		T	0.0590621	TRUE	FALSE
chr14	103574079	162830_SE_COA8	103551616	Autism_Spectrum_Disorder		T	0.0704497	TRUE	FALSE
chr14	103597417	162827_SE_COA8	103551616	Autism_Spectrum_Disorder	0.03574	A	0.0701699	TRUE	FALSE
chr14	103615056	162810_SE_COA8	103551616	Autism_Spectrum_Disorder	0.0854	A	0.0189777	TRUE	FALSE
chr14	103616089	14013_A5SS_KLC1	103551616	Autism_Spectrum_Disorder	0.1156	A	0.00549553	TRUE	FALSE
chr14	103616089	392329_SE_KLC1	103551616	Autism_Spectrum_Disorder	0.1156	A	0.0107498	TRUE	FALSE
chr14	103624854	392349_SE_KLC1	103551616	Autism_Spectrum_Disorder	0.03747	A	0.00297476	TRUE	FALSE
chr14	103674415	109227_MXE_KLC1	103551616	Autism_Spectrum_Disorder	0.31981	T	0.192486	TRUE	FALSE
chr14	103682370	392346_SE_KLC1	103551616	Autism_Spectrum_Disorder	0.07517	A	0.0114239	TRUE	FALSE
chr14	103694251	109245_MXE_KLC1	103551616	Autism_Spectrum_Disorder	0.17615	T	0.00964364	TRUE	FALSE
chr14	103731446	101138_MXE_PPP1R13B	103551616	Autism_Spectrum_Disorder	0.01135	T	0.0264971	TRUE	FALSE
chr14	103731446	109233_MXE_KLC1	103551616	Autism_Spectrum_Disorder	0.01135	A	0.00189721	TRUE	FALSE
chr14	103747519	109234_MXE_KLC1	103551616	Autism_Spectrum_Disorder	0.08559	T	0.0492913	TRUE	FALSE
chr14	103765982	363840_SE_PPP1R13B	103551616	Autism_Spectrum_Disorder	0.07121	AAT	0.0173918	TRUE	FALSE
chr14	103765982	101135_MXE_PPP1R13B	103551616	Autism_Spectrum_Disorder	0.07121	AAT	0.000993446	TRUE	FALSE
chr14	103765982	348561_SE_ZFYVE21	103551616	Autism_Spectrum_Disorder	0.07121	ATT	0.0199341	TRUE	FALSE
chr14	103765982	348559_SE_ZFYVE21	103551616	Autism_Spectrum_Disorder	0.07121	ATT	0.0199046	TRUE	FALSE
chr14	103790246	363851_SE_PPP1R13B	103551616	Autism_Spectrum_Disorder	0.11247	T	0.020236	TRUE	FALSE
chr14	103790246	348573_SE_ZFYVE21	103551616	Autism_Spectrum_Disorder	0.11247	A	0.0167663	TRUE	FALSE
chr14	103797098	363853_SE_PPP1R13B	103551616	Autism_Spectrum_Disorder	0.00135	T	0.0181726	TRUE	FALSE
chr14	103826711	101132_MXE_PPP1R13B	103551616	Autism_Spectrum_Disorder	0.00135	T	0.00133783	TRUE	FALSE
chr14	103828371	363813_SE_PPP1R13B	103551616	Autism_Spectrum_Disorder	0.06066	T	0.0333135	TRUE	FALSE
chr14	103828371	363812_SE_PPP1R13B	103551616	Autism_Spectrum_Disorder	0.06066	T	0.032743	TRUE	FALSE
chr14	103915649	334400_SE_ATP5MJ	103551616	Autism_Spectrum_Disorder	0.02695	A	0.0157765	TRUE	FALSE
chr14	103915649	334394_SE_ATP5MJ	103551616	Autism_Spectrum_Disorder	0.02695	A	0.0157765	TRUE	FALSE
chr14	104012515	211240_SE_TDRD9	103551616	Autism_Spectrum_Disorder	0.03124	T	0.00926021	TRUE	FALSE
chr20	13907683	15381_SE_NDUFAF5	14855597	Autism_Spectrum_Disorder		CTTT	0.000328357	TRUE	TRUE
chr20	13964448	103423_SE_MACROD2	14855597	Autism_Spectrum_Disorder		T	0.0508964	TRUE	FALSE
chr20	20602814	14931_SE_RALGAPA2	21267478	Autism_Spectrum_Disorder	0	AC	0.000381818	TRUE	TRUE
chr20	21141799	391890_SE_KIZ	21267478	Autism_Spectrum_Disorder	0.01147	AC/CT	0.0697162	TRUE	TRUE
chr20	21142791	391873_SE_KIZ	21267478	Autism_Spectrum_Disorder	0.09872	AAAT	1.34543e-06	TRUE	FALSE
chr20	21210763	391875_SE_KIZ	21267478	Autism_Spectrum_Disorder	0.33178	T	0.627864	TRUE	FALSE
chr20	21210763	391872_SE_KIZ	21267478	Autism_Spectrum_Disorder	0.33178	T	0.605668	TRUE	FALSE
chr20	21312603	34393_MXE_XRN2	21267478	Autism_Spectrum_Disorder	0.71842	T	0.335185	TRUE	FALSE
chr20	21331400	9147_RI_KIZ	21267478	Autism_Spectrum_Disorder	0.27275	AC	0.10095	TRUE	FALSE
chr3	62596201	32783_MXE_CADPS	62495388	Autism_Spectrum_Disorder	0.00085	A	0.67841	TRUE	FALSE
chr4	41196159	51021_MXE_UCHL1	42121711	Autism_Spectrum_Disorder	0.00413	A	0.00185257	TRUE	FALSE
chr4	41226721	6869_A5SS_UCHL1	42121711	Autism_Spectrum_Disorder	0.00229	T	0.0472579	TRUE	TRUE
chr4	41266227	51015_MXE_UCHL1	42121711	Autism_Spectrum_Disorder	0.00353	T	0.0139083	TRUE	FALSE
chr4	41266227	51014_MXE_UCHL1	42121711	Autism_Spectrum_Disorder	0.00353	T	0.012828	TRUE	FALSE
chr4	41270001	129824_SE_APBB2	42121711	Autism_Spectrum_Disorder	0.00059	A	0.00198472	TRUE	FALSE
chr4	41314427	186492_SE_UCHL1	42121711	Autism_Spectrum_Disorder	0.00147	A	0.0196347	TRUE	FALSE
chr4	41356365	51016_MXE_UCHL1	42121711	Autism_Spectrum_Disorder	0.0002	AAAC	0.000493823	TRUE	TRUE
chr4	41667099	379790_SE_LIMCH1	42121711	Autism_Spectrum_Disorder	0.00043	A	0.010837	TRUE	FALSE
chr4	41667099	379801_SE_LIMCH1	42121711	Autism_Spectrum_Disorder	0.00043	A	0.00338724	TRUE	FALSE
chr4	41667099	379803_SE_LIMCH1	42121711	Autism_Spectrum_Disorder	0.00043	A	0.00278572	TRUE	FALSE
chr4	41667412	379794_SE_LIMCH1	42121711	Autism_Spectrum_Disorder	0.0079	GT	0.00935947	TRUE	FALSE
chr4	41667412	379800_SE_LIMCH1	42121711	Autism_Spectrum_Disorder	0.0079	GT	0.0092635	TRUE	FALSE
chr4	42022245	27469_MXE_SLC30A9	42121711	Autism_Spectrum_Disorder	0.40622	T	0.330639	TRUE	FALSE
chr4	42022245	101625_SE_SLC30A9	42121711	Autism_Spectrum_Disorder	0.40622	T	0.579075	TRUE	FALSE
chr4	42550197	27449_MXE_ATP8A1	42121711	Autism_Spectrum_Disorder	6e-05	A	0.00118903	TRUE	FALSE
chr6	98935796	191327_SE_FBXL4	98143746	Autism_Spectrum_Disorder	0.00088	T	0.0216631	TRUE	FALSE
chr7	104179110	288300_SE_ORC5	105103772	Autism_Spectrum_Disorder	0.00332	A	0.00970539	TRUE	TRUE
chr7	104179110	288301_SE_ORC5	105103772	Autism_Spectrum_Disorder	0.00332	A	0.00832253	TRUE	TRUE
chr7	104194100	288322_SE_ORC5	105103772	Autism_Spectrum_Disorder	0.0013	A	0.00491195	TRUE	FALSE
chr7	104987111	288375_SE_KMT2E	105103772	Autism_Spectrum_Disorder	0.00099	T	0.0034129	TRUE	FALSE
chr7	105504071	250868_SE_PUS7	105103772	Autism_Spectrum_Disorder	0.00187	A	0.0132933	TRUE	FALSE
chr7	105595904	288439_SE_RINT1	105103772	Autism_Spectrum_Disorder	0.01956	T	0.0288162	TRUE	FALSE
chr7	105595904	288442_SE_RINT1	105103772	Autism_Spectrum_Disorder	0.01956	T	0.0190567	TRUE	FALSE
chr7	105595904	288437_SE_RINT1	105103772	Autism_Spectrum_Disorder	0.01956	T	0.0273146	TRUE	FALSE
chr7	105871711	358095_SE_CDHR3	105103772	Autism_Spectrum_Disorder	0.00105	A	0.0465866	TRUE	FALSE
chr7	105957354	99577_MXE_CDHR3	105103772	Autism_Spectrum_Disorder	0.00036	A	0.00124784	TRUE	FALSE
chr7	106092673	288609_SE_SYPL1	105103772	Autism_Spectrum_Disorder	0.00626	T	0.0323283	TRUE	FALSE
chr8	11678013	296134_SE_NEIL2	10719265	Autism_Spectrum_Disorder	0.07136	AAT	0.246967	TRUE	FALSE
chr8	11678013	296136_SE_NEIL2	10719265	Autism_Spectrum_Disorder	0.07136	AAT	0.261982	TRUE	FALSE
chr8	140675067	309747_SE_PTK2	141605122	Autism_Spectrum_Disorder	0.0028	T	0.00689651	TRUE	FALSE
chr8	140710330	85950_MXE_PTK2	141605122	Autism_Spectrum_Disorder	0.00135	T	0.00691061	TRUE	FALSE
chr8	140710330	85948_MXE_PTK2	141605122	Autism_Spectrum_Disorder	0.00135	T	0.00691128	TRUE	FALSE
chr8	140767261	85988_MXE_PTK2	141605122	Autism_Spectrum_Disorder	0.00596	A	0.00672833	TRUE	FALSE
chr8	140771780	86016_MXE_PTK2	141605122	Autism_Spectrum_Disorder	0.00074	A	0.00161945	TRUE	TRUE
chr8	140771955	85986_MXE_PTK2	141605122	Autism_Spectrum_Disorder	0.00408	A	0.00463217	TRUE	FALSE
chr8	140771955	85983_MXE_PTK2	141605122	Autism_Spectrum_Disorder	0.00408	A	0.0021424	TRUE	FALSE
chr8	140771955	85989_MXE_PTK2	141605122	Autism_Spectrum_Disorder	0.00408	A	0.00584177	TRUE	FALSE
chr8	140771955	85982_MXE_PTK2	141605122	Autism_Spectrum_Disorder	0.00408	A	0.00554073	TRUE	FALSE
chr8	140779246	86010_MXE_PTK2	141605122	Autism_Spectrum_Disorder	0.00028	T	0.0691632	TRUE	FALSE
chr8	140779246	86009_MXE_PTK2	141605122	Autism_Spectrum_Disorder	0.00028	T	0.0380765	TRUE	FALSE
chr8	140782244	86039_MXE_PTK2	141605122	Autism_Spectrum_Disorder	0.00208	A	0.00201143	TRUE	FALSE
chr8	140820583	85985_MXE_PTK2	141605122	Autism_Spectrum_Disorder	0.00443	A	0.00673298	TRUE	FALSE
chr8	140850562	309987_SE_PTK2	141605122	Autism_Spectrum_Disorder	0.00506	T	0.00497433	TRUE	FALSE
chr8	140895526	310053_SE_PTK2	141605122	Autism_Spectrum_Disorder	0.00399	T	0.00719185	TRUE	FALSE
chr8	140995084	310060_SE_PTK2	141605122	Autism_Spectrum_Disorder	0.00585	T	0.00662813	TRUE	FALSE
chr8	141187260	310215_SE_DENND3	141605122	Autism_Spectrum_Disorder	9e-05	T	0.0087985	TRUE	FALSE
chr8	141187260	310209_SE_DENND3	141605122	Autism_Spectrum_Disorder	9e-05	T	0.00880675	TRUE	FALSE
chr1	59896282	257264_SE_HOOK1	60639996	Bipolar_Disorder	1e-05	GT/AT	0.000295825	TRUE	FALSE
chr1	61352757	176267_SE_NFIA	60639996	Bipolar_Disorder	0.00422	AC	0.0244648	TRUE	FALSE
chr1	163011789	59682_MXE_RGS4	163776152	Bipolar_Disorder	0	GT/AT	0.00435508	TRUE	TRUE
chr10	17610633	52197_MXE_HACD1	18462174	Bipolar_Disorder	0.00445	T	0.00342326	TRUE	FALSE
chr10	17675504	330339_SE_STAM	18462174	Bipolar_Disorder	0.01034	A	0.00257261	TRUE	FALSE
chr10	17676892	91845_MXE_STAM	18462174	Bipolar_Disorder	0.0021	AT	0.00354753	TRUE	FALSE
chr10	18013347	35820_MXE_SLC39A12	18462174	Bipolar_Disorder	0.00868	ATT	0.001115	TRUE	TRUE
chr10	18499806	63303_MXE_CACNB2	18462174	Bipolar_Disorder	0.08786	A	0.060489	TRUE	FALSE
chr10	18513102	229786_SE_CACNB2	18462174	Bipolar_Disorder	0.03666	T	0.0678434	TRUE	FALSE
chr10	18513102	63323_MXE_CACNB2	18462174	Bipolar_Disorder	0.03666	T	0.0601455	TRUE	FALSE
chr10	18524655	71373_MXE_NSUN6	18462174	Bipolar_Disorder	0.05501	T	0.00476409	TRUE	FALSE
chr10	18524655	257688_SE_NSUN6	18462174	Bipolar_Disorder	0.05501	T	0.0279986	TRUE	FALSE
chr10	18539741	71375_MXE_NSUN6	18462174	Bipolar_Disorder	0.22467	A	0.000382786	TRUE	FALSE
chr10	18594200	71370_MXE_NSUN6	18462174	Bipolar_Disorder	0.02601	T	0.00553087	TRUE	FALSE
chr10	18594432	71367_MXE_NSUN6	18462174	Bipolar_Disorder	0.03292	A	0.0706712	TRUE	FALSE
chr10	18657983	257693_SE_NSUN6	18462174	Bipolar_Disorder	0.02354	T	0.000400147	TRUE	FALSE
chr10	59651764	392413_SE_SLC16A9	60562276	Bipolar_Disorder	0.00605	GT	0.0045014	TRUE	FALSE
chr10	60105208	92777_MXE_ANK3	60562276	Bipolar_Disorder	0.00463	A	0.0264285	TRUE	FALSE
chr10	60129750	17747_A3SS_ANK3	60562276	Bipolar_Disorder	0.0004	GT	0.0505079	TRUE	FALSE
chr10	60157040	333875_SE_ANK3	60562276	Bipolar_Disorder	0.00522	A	0.00736229	TRUE	FALSE
chr10	60157040	333874_SE_ANK3	60562276	Bipolar_Disorder	0.00522	A	0.00800914	TRUE	FALSE
chr10	60183859	333906_SE_ANK3	60562276	Bipolar_Disorder	0.00022	T	0.28194	TRUE	FALSE
chr10	60183859	333902_SE_ANK3	60562276	Bipolar_Disorder	0.00022	T	0.268863	TRUE	FALSE
chr10	60313918	92795_MXE_ANK3	60562276	Bipolar_Disorder	0.01398	A	0.0227056	TRUE	FALSE
chr10	62217253	22208_MXE_RTKN2	62765375	Bipolar_Disorder	0.00196	T	0.00760459	TRUE	FALSE
chr10	63112069	85419_MXE_JMJD1C	62765375	Bipolar_Disorder	0.00439	T	0.0102383	TRUE	FALSE
chr10	110146406	24281_MXE_ADD3	109888901	Bipolar_Disorder	0.43662	AT	0.281274	TRUE	TRUE
chr10	110161431	90254_SE_ADD3	109888901	Bipolar_Disorder	0.33699	T	0.0457108	TRUE	FALSE
chr10	110167576	90260_SE_ADD3	109888901	Bipolar_Disorder	0.05223	T	0.0432271	TRUE	FALSE
chr11	60933175	97359_MXE_TMEM132A	61851136	Bipolar_Disorder	0.00041	T	0.000616256	TRUE	FALSE
chr11	60995126	350342_SE_TMEM132A	61851136	Bipolar_Disorder	0.00159	T	0.00492658	TRUE	FALSE
chr11	61246764	350429_SE_DDB1	61851136	Bipolar_Disorder	0.00315	ATTT	3.25033e-05	TRUE	FALSE
chr11	61378520	350530_SE_SDHAF2	61851136	Bipolar_Disorder	0.00193	AT/GT	0.0003914	TRUE	TRUE
chr11	61391697	97389_MXE_DDB1	61851136	Bipolar_Disorder	0.00616	A	0.00010273	TRUE	FALSE
chr11	61400154	260145_SE_TKFC	61851136	Bipolar_Disorder	0.00598	T	1.59955e-05	TRUE	FALSE
chr11	61400154	260143_SE_TKFC	61851136	Bipolar_Disorder	0.00598	T	1.70037e-05	TRUE	FALSE
chr11	61432694	97404_MXE_SDHAF2	61851136	Bipolar_Disorder	0.00334	T	0.0150902	TRUE	FALSE
chr11	61438193	350528_SE_SDHAF2	61851136	Bipolar_Disorder	0.00542	T	0.0011403	TRUE	FALSE
chr11	61438193	350527_SE_SDHAF2	61851136	Bipolar_Disorder	0.00542	T	0.014993	TRUE	FALSE
chr11	61472587	322444_SE_SDHAF2	61851136	Bipolar_Disorder	0.00184	A	0.00146818	TRUE	FALSE
chr11	61479529	322457_SE_RP11-286N22.8	61851136	Bipolar_Disorder	0.00361	AAAT	0.000117133	TRUE	FALSE
chr11	61493995	350554_SE_PPP1R32	61851136	Bipolar_Disorder	0.00716	AATG	0.000232901	TRUE	TRUE
chr11	61493995	97410_MXE_PPP1R32	61851136	Bipolar_Disorder	0.00716	AATG	0.000285851	TRUE	TRUE
chr11	61841056	34955_MXE_FADS1	61851136	Bipolar_Disorder	0.2962	A	0.133027	TRUE	FALSE
chr11	61925635	350722_SE_FTH1	61851136	Bipolar_Disorder	0.01034	T	0.0431847	TRUE	TRUE
chr11	61996143	80900_MXE_BEST1	61851136	Bipolar_Disorder	0.00079	AAAT	0.00202024	TRUE	TRUE
chr11	61996143	80899_MXE_BEST1	61851136	Bipolar_Disorder	0.00079	AAAT	5.47531e-08	TRUE	FALSE
chr11	62028663	80901_MXE_BEST1	61851136	Bipolar_Disorder	1e-05	T	0.0396932	TRUE	FALSE
chr11	62550610	8118_RI_EML3	61851136	Bipolar_Disorder	0.00189	A	0.000423964	TRUE	FALSE
chr11	62718695	18639_A3SS_BSCL2	61851136	Bipolar_Disorder	0.01113	T	0.010244	TRUE	FALSE
chr11	62718695	350927_SE_BSCL2	61851136	Bipolar_Disorder	0.01113	T	0.0102363	TRUE	FALSE
chr11	62760937	2383_RI_POLR2G	61851136	Bipolar_Disorder	0.00116	ATCT	0.000183101	TRUE	TRUE
chr11	62781240	346143_SE_STX5	61851136	Bipolar_Disorder	0.0026	T	0.000999428	TRUE	FALSE
chr11	62781663	350926_SE_BSCL2	61851136	Bipolar_Disorder	0.00153	T	0.00038587	TRUE	FALSE
chr11	62790432	97549_MXE_SLC3A2	61851136	Bipolar_Disorder	0.00019	T	0.00348326	TRUE	FALSE
chr11	62814468	350980_SE_SLC3A2	61851136	Bipolar_Disorder	0.00076	T	0.00128804	TRUE	TRUE
chr11	62814468	97556_MXE_SLC3A2	61851136	Bipolar_Disorder	0.00076	T	0.029572	TRUE	FALSE
chr11	62818690	350967_SE_SLC3A2	61851136	Bipolar_Disorder	0.00324	A	0.0382108	TRUE	FALSE
chr11	62828727	350968_SE_SLC3A2	61851136	Bipolar_Disorder	0.00283	AAAT	0.0048046	TRUE	FALSE
chr11	62828727	344880_SE_TTC9C	61851136	Bipolar_Disorder	0.00283	AAAT	0.000166174	TRUE	TRUE
chr11	62829062	96206_MXE_STX5	61851136	Bipolar_Disorder	0.00498	GTTT	0.00326098	TRUE	FALSE
chr11	62829428	350970_SE_SLC3A2	61851136	Bipolar_Disorder	0.00243	AAAT	0.038365	TRUE	FALSE
chr11	62829428	350999_SE_SLC3A2	61851136	Bipolar_Disorder	0.00243	AAAT	0.0680905	TRUE	FALSE
chr11	62837498	97550_MXE_SLC3A2	61851136	Bipolar_Disorder	0	A	0.00198393	TRUE	FALSE
chr11	62837498	109226_SE_TMEM223	61851136	Bipolar_Disorder	0	T	0.000401045	TRUE	TRUE
chr11	63292958	18664_A3SS_SLC22A10	64242407	Bipolar_Disorder	0.0005	T	0.00191951	TRUE	FALSE
chr11	63741172	238196_SE_C11orf95	64242407	Bipolar_Disorder	0.00098	AAAT	0.0274881	TRUE	FALSE
chr11	63925801	97614_MXE_NAA40	64242407	Bipolar_Disorder	0.00032	A	0.249501	TRUE	FALSE
chr11	64160815	349687_SE_FLRT1	64242407	Bipolar_Disorder	0.13159	A	0.0297569	TRUE	FALSE
chr11	64160815	157102_SE_DNAJC4	64242407	Bipolar_Disorder	0.13159	A	0.572898	TRUE	FALSE
chr11	64170680	97630_MXE_TRPT1	64242407	Bipolar_Disorder	0.07825	A	0.0218574	TRUE	TRUE
chr11	64170680	97631_MXE_TRPT1	64242407	Bipolar_Disorder	0.07825	A	0.00692003	TRUE	FALSE
chr11	64170680	97632_MXE_TRPT1	64242407	Bipolar_Disorder	0.07825	A	0.0104373	TRUE	TRUE
chr11	64170680	351310_SE_TRPT1	64242407	Bipolar_Disorder	0.07825	A	0.052776	TRUE	TRUE
chr11	64180455	12427_A5SS_TRPT1	64242407	Bipolar_Disorder	0.0003	T	0.00830002	TRUE	FALSE
chr11	64198063	351284_SE_TRPT1	64242407	Bipolar_Disorder	0.30291	A	0.659457	TRUE	TRUE
chr11	64198063	351283_SE_TRPT1	64242407	Bipolar_Disorder	0.30291	A	0.660743	TRUE	TRUE
chr11	64198063	97627_MXE_TRPT1	64242407	Bipolar_Disorder	0.30291	A	0.655117	TRUE	TRUE
chr11	64198063	351306_SE_TRPT1	64242407	Bipolar_Disorder	0.30291	A	0.00961755	TRUE	FALSE
chr11	64198063	351308_SE_TRPT1	64242407	Bipolar_Disorder	0.30291	A	0.00548842	TRUE	FALSE
chr11	64198063	14878_A3SS_VEGFB	64242407	Bipolar_Disorder	0.30291	T	0.00460206	TRUE	FALSE
chr11	64251535	279719_SE_VEGFB	64242407	Bipolar_Disorder	0.35137	CGGG	0.290891	TRUE	FALSE
chr11	64272315	77620_MXE_VEGFB	64242407	Bipolar_Disorder	0.36013	A	0.00432037	TRUE	FALSE
chr11	64279763	8154_RI_TRPT1	64242407	Bipolar_Disorder	0.06726	T	0.404314	TRUE	FALSE
chr11	64282882	351382_SE_KCNK4	64242407	Bipolar_Disorder	0.38342	A	0.0104066	TRUE	FALSE
chr11	64302887	14880_A3SS_VEGFB	64242407	Bipolar_Disorder	0.02765	T	0.0168872	TRUE	FALSE
chr11	64364907	12747_A3SS_TRMT112	64242407	Bipolar_Disorder	0.22866	A	0.0100942	TRUE	FALSE
chr11	64382139	97650_MXE_GPR137	64242407	Bipolar_Disorder	0	A	0.010509	TRUE	FALSE
chr11	64382139	97649_MXE_GPR137	64242407	Bipolar_Disorder	0	A	0.00844947	TRUE	FALSE
chr11	64823080	97669_MXE_SF1	64242407	Bipolar_Disorder	0.00085	A	0.00611906	TRUE	TRUE
chr11	64919577	97683_MXE_PPP2R5B	64242407	Bipolar_Disorder	0	A	0.163113	TRUE	FALSE
chr11	64998965	273833_SE_ATG2A	64242407	Bipolar_Disorder	0.00041	AC	0.000599688	TRUE	FALSE
chr11	65009823	18717_A3SS_VPS51	64242407	Bipolar_Disorder	0.00395	AT	0.00104408	TRUE	FALSE
chr11	65042110	351598_SE_TM7SF2	64242407	Bipolar_Disorder	0.0033	T	0.000783666	TRUE	FALSE
chr11	65042110	351601_SE_TM7SF2	64242407	Bipolar_Disorder	0.0033	T	0.00079273	TRUE	FALSE
chr11	65042110	351606_SE_TM7SF2	64242407	Bipolar_Disorder	0.0033	T	0.000642965	TRUE	FALSE
chr11	65042110	351608_SE_TM7SF2	64242407	Bipolar_Disorder	0.0033	T	0.00063478	TRUE	FALSE
chr11	65510042	18746_A3SS_SCYL1	66081267	Bipolar_Disorder	0.00057	T	0.00173033	TRUE	FALSE
chr11	65510042	95865_MXE_LTBP3	66081267	Bipolar_Disorder	0.00057	A	0.00597451	TRUE	FALSE
chr11	65510042	344949_SE_LTBP3	66081267	Bipolar_Disorder	0.00057	A	0.0059744	TRUE	FALSE
chr11	65527732	351755_SE_ZNRD2	66081267	Bipolar_Disorder	8e-05	A	0.000270611	TRUE	FALSE
chr11	65697532	279861_SE_KAT5	66081267	Bipolar_Disorder	0.00243	A	0.00247137	TRUE	FALSE
chr11	65704110	303697_SE_RNASEH2C	66557112	Bipolar_Disorder	0.0007	T	0.00817224	TRUE	FALSE
chr11	65758747	265488_SE_SNX32	66081267	Bipolar_Disorder	0.01946	T	0.00633014	TRUE	FALSE
chr11	65800330	8194_RI_MUS81	66557112	Bipolar_Disorder	0.00161	A	0.000374187	TRUE	FALSE
chr11	65839733	265475_SE_SNX32	66081267	Bipolar_Disorder	0.00549	A	0.00362662	TRUE	FALSE
chr11	65938566	18765_A3SS_C11orf68	66557112	Bipolar_Disorder	0.00284	GT	0.00685333	TRUE	FALSE
chr11	65951514	189965_SE_FIBP	66081267	Bipolar_Disorder	0.03961	AAT	0.00175941	TRUE	FALSE
chr11	65996393	283883_SE_BANF1	66081267	Bipolar_Disorder	0.0678	A	4.58661e-05	TRUE	FALSE
chr11	66254665	81326_MXE_KLC2	66081267	Bipolar_Disorder	0.46233	A	0.133314	TRUE	FALSE
chr11	66254665	81325_MXE_KLC2	66557112	Bipolar_Disorder	0.01772	A	0.156648	TRUE	TRUE
chr11	66461345	126333_SE_PELI3	66557112	Bipolar_Disorder	0.66705	T	0.132464	TRUE	FALSE
chr11	66469251	352132_SE_BBS1	66557112	Bipolar_Disorder	0.23884	A	0.00304841	TRUE	TRUE
chr11	66534677	6491_A5SS_CTSF	66081267	Bipolar_Disorder	0.00611	AAAAT	0.98652	TRUE	FALSE
chr11	66604029	47517_MXE_CTSF	66557112	Bipolar_Disorder	0.12534	ATTT	0.97616	TRUE	FALSE
chr11	67316097	98002_MXE_SSH3	66557112	Bipolar_Disorder	0.01217	T	0.00225201	TRUE	FALSE
chr11	67555147	18455_A3SS_AIP	66557112	Bipolar_Disorder	0.00075	A	0.00050336	TRUE	FALSE
chr11	67555147	347350_SE_AIP	66557112	Bipolar_Disorder	0.00075	A	0.00052786	TRUE	FALSE
chr11	70444724	353481_SE_CTTN	70671822	Bipolar_Disorder	0.00332	A	0.00711789	TRUE	FALSE
chr11	71517941	388112_SE_NADSYN1	70671822	Bipolar_Disorder	0.00013	ACAT	0.00829675	TRUE	FALSE
chr11	71517941	13871_A5SS_NADSYN1	70671822	Bipolar_Disorder	0.00013	ACAT	0.00790599	TRUE	FALSE
chr11	78398022	348109_SE_NARS2	79381483	Bipolar_Disorder	0.00088	GT	0.00822308	TRUE	FALSE
chr11	78469765	96758_MXE_NARS2	79381483	Bipolar_Disorder	0.00069	CT	0.00613003	TRUE	FALSE
chr11	78766707	98794_MXE_TENM4	79381483	Bipolar_Disorder	0.00206	A	0.0880141	TRUE	FALSE
chr12	1289085	100337_MXE_ERC1	2239678	Bipolar_Disorder	0.00045	AC	0.00373994	TRUE	FALSE
chr12	1297713	100336_MXE_ERC1	2239678	Bipolar_Disorder	0.00014	A	0.000699877	TRUE	TRUE
chr12	1303956	361099_SE_ERC1	2239678	Bipolar_Disorder	0	A	0.00982022	TRUE	FALSE
chr12	1484584	100339_MXE_ERC1	2239678	Bipolar_Disorder	1e-05	T	0.00914936	TRUE	FALSE
chr12	1557721	328096_SE_WNT5B	2239678	Bipolar_Disorder	0.00098	T	0.00339957	TRUE	FALSE
chr12	1802016	4516_A5SS_LRTM2	2239678	Bipolar_Disorder	0.00518	GT	0.00253252	TRUE	FALSE
chr12	2063154	99572_MXE_DCP1B	2239678	Bipolar_Disorder	0.00107	A	0.000606978	TRUE	FALSE
chr12	2850649	100401_MXE_ITFG2	2239678	Bipolar_Disorder	0.01075	GTTTT	0.000817611	TRUE	FALSE
chr12	2875928	174713_SE_RHNO1	2239678	Bipolar_Disorder	0.00102	T	0.00399742	TRUE	FALSE
chr13	112621282	383174_SE_TUBGCP3	113214731	Bipolar_Disorder	1e-05	T	0.000915493	TRUE	FALSE
chr13	113073030	320725_SE_MCF2L	113214731	Bipolar_Disorder	0.00181	T	0.000997062	TRUE	FALSE
chr13	113119136	320726_SE_MCF2L	113214731	Bipolar_Disorder		ACAGAG	0.025767	TRUE	FALSE
chr13	113119136	320724_SE_MCF2L	113214731	Bipolar_Disorder		ACAGAG	0.0426174	TRUE	FALSE
chr13	113119136	320723_SE_MCF2L	113214731	Bipolar_Disorder		ACAGAG	0.0534346	TRUE	FALSE
chr13	113230761	79977_MXE_LAMP1	113214731	Bipolar_Disorder	0.81123	ATT	0.0505928	TRUE	FALSE
chr13	113409889	383380_SE_TMCO3	113214731	Bipolar_Disorder	0.00168	A	0.0198709	TRUE	FALSE
chr13	113463760	383312_SE_DCUN1D2	113214731	Bipolar_Disorder	0.00032	CTGTGT	0.0138239	TRUE	FALSE
chr13	113463760	383319_SE_DCUN1D2	113214731	Bipolar_Disorder	0.00032	CTGTGT	0.00893632	TRUE	FALSE
chr13	113480975	383372_SE_TMCO3	113214731	Bipolar_Disorder	0.00287	A	0.0206575	TRUE	FALSE
chr13	113494656	383353_SE_TMCO3	113214731	Bipolar_Disorder	0.00169	AT	0.100165	TRUE	FALSE
chr13	113506547	383371_SE_TMCO3	113214731	Bipolar_Disorder	7e-05	GT	0.271219	TRUE	FALSE
chr13	113506547	106569_MXE_TMCO3	113214731	Bipolar_Disorder	7e-05	GT	0.0288104	TRUE	FALSE
chr13	113519045	383384_SE_TMCO3	113214731	Bipolar_Disorder	0.00298	T	0.0223101	TRUE	FALSE
chr13	113519348	383385_SE_TMCO3	113214731	Bipolar_Disorder	0.00047	T	0.0228741	TRUE	FALSE
chr13	113529650	106557_MXE_TMCO3	113214731	Bipolar_Disorder	0.00544	A	0.0912043	TRUE	FALSE
chr13	113536341	106564_MXE_TMCO3	113214731	Bipolar_Disorder	0.00363	A	0.0851067	TRUE	FALSE
chr13	113568165	383406_SE_TMCO3	113214731	Bipolar_Disorder	0.00088	AT	0.00153145	TRUE	FALSE
chr14	99632883	228636_SE_CYP46A1	99252882	Bipolar_Disorder	0.00143	AG	0.00101221	TRUE	FALSE
chr14	99898752	391613_SE_EML1	99252882	Bipolar_Disorder	0.00276	A	0.14256	TRUE	FALSE
chr14	100006010	108976_MXE_EML1	99252882	Bipolar_Disorder	0.0005	C	0.0661852	TRUE	TRUE
chr14	100115046	86376_MXE_EVL	99252882	Bipolar_Disorder	0.00322	A	0.0298234	TRUE	TRUE
chr14	100115046	311444_SE_EVL	99252882	Bipolar_Disorder	0.00322	A	0.0260399	TRUE	TRUE
chr15	38342029	64774_SE_SPRED1	38681592	Bipolar_Disorder	0.00418	T	0.0467034	TRUE	FALSE
chr15	39638817	238044_SE_FSIP1	38681592	Bipolar_Disorder	0.00412	AC	0.00288086	TRUE	FALSE
chr15	41697398	93679_MXE_MGA	42612706	Bipolar_Disorder	0.00197	T	0.00644999	TRUE	FALSE
chr15	41795164	93680_MXE_MGA	42612706	Bipolar_Disorder	0.00158	A	0.00715438	TRUE	TRUE
chr15	41827300	93688_MXE_MGA	42612706	Bipolar_Disorder	0.00038	A	0.00199656	TRUE	TRUE
chr15	42264684	63940_SE_GANC	42612706	Bipolar_Disorder	0.27753	AT	0.0615839	TRUE	FALSE
chr15	42306031	16795_MXE_GANC	42612706	Bipolar_Disorder	0.0005	T	0.0501869	TRUE	FALSE
chr15	42336138	1879_RI_CAPN3	42612706	Bipolar_Disorder	0.03401	A	0.0328151	TRUE	FALSE
chr15	42358612	16768_MXE_ZNF106	42612706	Bipolar_Disorder	0.33381	A	0.154542	TRUE	FALSE
chr15	42358612	16772_MXE_ZNF106	42612706	Bipolar_Disorder	0.33381	A	0.0403535	TRUE	FALSE
chr15	42358612	16774_MXE_ZNF106	42612706	Bipolar_Disorder	0.33381	A	0.0889121	TRUE	FALSE
chr15	42376551	16794_MXE_GANC	42612706	Bipolar_Disorder	0.2645	T	0.0116581	TRUE	FALSE
chr15	42432708	63822_SE_ZNF106	42612706	Bipolar_Disorder	0.01941	T	0.0501736	TRUE	FALSE
chr15	42432708	2597_A5SS_CAPN3	42612706	Bipolar_Disorder	0.01941	A	0.000455942	TRUE	FALSE
chr15	42441174	4012_A3SS_ZNF106	42612706	Bipolar_Disorder	0.10857	T	0.00432706	TRUE	FALSE
chr15	42441174	16755_MXE_SNAP23	42612706	Bipolar_Disorder	0.10857	A	0.037411	TRUE	FALSE
chr15	42464340	63797_SE_SNAP23	42612706	Bipolar_Disorder	0.08699	A	0.0350533	TRUE	FALSE
chr15	42485961	63913_SE_CAPN3	42612706	Bipolar_Disorder	0.07433	T	0.0564694	TRUE	FALSE
chr15	42491902	17337_MXE_HAUS2	42612706	Bipolar_Disorder	0.05572	AGTT	0.100922	TRUE	FALSE
chr15	42522717	16748_MXE_SNAP23	42612706	Bipolar_Disorder	0.00755	A	0.0394749	TRUE	FALSE
chr15	42553473	66045_SE_HAUS2	42612706	Bipolar_Disorder	0.117	T	0.0297673	TRUE	FALSE
chr15	42553473	17336_MXE_HAUS2	42612706	Bipolar_Disorder	0.117	T	3.58303e-06	TRUE	FALSE
chr15	42553473	17332_MXE_HAUS2	42612706	Bipolar_Disorder	0.117	T	3.77613e-06	TRUE	FALSE
chr15	42556851	66041_SE_HAUS2	42612706	Bipolar_Disorder	0.04247	A	3.70455e-06	TRUE	FALSE
chr15	42556851	17341_MXE_HAUS2	42612706	Bipolar_Disorder	0.04247	A	0.0415213	TRUE	FALSE
chr15	42556851	17338_MXE_HAUS2	42612706	Bipolar_Disorder	0.04247	A	3.05768e-06	TRUE	FALSE
chr15	42565388	17342_MXE_HAUS2	42612706	Bipolar_Disorder	0.4748	GT	0.0187506	TRUE	TRUE
chr15	42568016	17333_MXE_HAUS2	42612706	Bipolar_Disorder	0.01794	A	5.21427e-06	TRUE	FALSE
chr15	42615014	66060_SE_HAUS2	42612706	Bipolar_Disorder	0.63302	T	0.86533	TRUE	FALSE
chr15	42615014	66053_SE_HAUS2	42612706	Bipolar_Disorder	0.63302	T	0.932862	TRUE	FALSE
chr15	42757275	16735_MXE_STARD9	42612706	Bipolar_Disorder	0.11177	A	0.0413639	TRUE	FALSE
chr15	42988270	270220_SE_UBR1	42612706	Bipolar_Disorder	0.1157	GT/AC	0.0259253	TRUE	TRUE
chr15	43099325	75056_MXE_UBR1	42612706	Bipolar_Disorder	0.0003	T	0.146855	TRUE	FALSE
chr15	43099325	75055_MXE_UBR1	42612706	Bipolar_Disorder	0.0003	T	0.0268799	TRUE	FALSE
chr15	43110860	16694_MXE_CCNDBP1	42612706	Bipolar_Disorder	0.06603	T	0.00144013	TRUE	FALSE
chr15	43111758	270134_SE_UBR1	42612706	Bipolar_Disorder		GTT	0.416348	TRUE	FALSE
chr15	43111967	63556_SE_CCNDBP1	42612706	Bipolar_Disorder		A	0.00492925	TRUE	FALSE
chr15	43165247	63546_SE_CCNDBP1	42612706	Bipolar_Disorder	0.02508	T	0.0230476	TRUE	FALSE
chr15	43165247	63545_SE_CCNDBP1	42612706	Bipolar_Disorder	0.02508	T	0.0205091	TRUE	FALSE
chr15	43165247	63547_SE_CCNDBP1	42612706	Bipolar_Disorder	0.02508	T	0.109542	TRUE	FALSE
chr15	43275309	3993_A3SS_ZSCAN29	42612706	Bipolar_Disorder	0.01497	A	0.00231894	TRUE	FALSE
chr15	43301630	16683_MXE_ZSCAN29	42612706	Bipolar_Disorder	0.00255	T	0.00704377	TRUE	FALSE
chr15	43312226	44626_MXE_ADAL	42612706	Bipolar_Disorder	0.00216	T	0.0939258	TRUE	FALSE
chr15	43321471	164226_SE_ADAL	42612706	Bipolar_Disorder	0.00861	A	0.00689063	TRUE	FALSE
chr15	43323031	16684_MXE_ZSCAN29	42612706	Bipolar_Disorder	0.00529	T	0.00644258	TRUE	FALSE
chr15	43323031	16685_MXE_ZSCAN29	42612706	Bipolar_Disorder	0.00529	T	0.0064535	TRUE	FALSE
chr15	43337113	44622_MXE_ADAL	42612706	Bipolar_Disorder	0.00263	A	0.440158	TRUE	FALSE
chr15	43337113	44624_MXE_ADAL	42612706	Bipolar_Disorder	0.00263	A	0.451011	TRUE	FALSE
chr15	43337113	44621_MXE_ADAL	42612706	Bipolar_Disorder	0.00263	A	0.442955	TRUE	TRUE
chr15	43337113	44625_MXE_ADAL	42612706	Bipolar_Disorder	0.00263	A	0.32034	TRUE	FALSE
chr15	43337113	44620_MXE_ADAL	42612706	Bipolar_Disorder	0.00263	A	0.445606	TRUE	FALSE
chr15	43337113	44623_MXE_ADAL	42612706	Bipolar_Disorder	0.00263	A	0.436247	TRUE	FALSE
chr15	43337113	164192_SE_ADAL	42612706	Bipolar_Disorder	0.00263	A	0.442687	TRUE	TRUE
chr15	43344807	164206_SE_ADAL	42612706	Bipolar_Disorder	0.00037	A	0.0406907	TRUE	FALSE
chr15	43344807	164204_SE_ADAL	42612706	Bipolar_Disorder	0.00037	A	0.00207946	TRUE	FALSE
chr15	43353277	16686_MXE_ZSCAN29	42612706	Bipolar_Disorder	0.00536	GTTT	0.00666944	TRUE	FALSE
chr15	43353277	63537_SE_ZSCAN29	42612706	Bipolar_Disorder	0.00536	GTTT	0.00845963	TRUE	FALSE
chr15	43370976	164210_SE_ADAL	42612706	Bipolar_Disorder	0.00414	CCCCGG	0.00244091	TRUE	FALSE
chr15	43377612	63489_SE_TUBGCP4	42612706	Bipolar_Disorder	0	A	0.00208649	TRUE	FALSE
chr15	43377612	44628_MXE_ADAL	42612706	Bipolar_Disorder	0	A	0.0368487	TRUE	FALSE
chr15	43398383	3991_A3SS_TUBGCP4	42612706	Bipolar_Disorder	0.0014	A	0.0221206	TRUE	FALSE
chr15	43481814	16662_MXE_TP53BP1	42612706	Bipolar_Disorder	0.00689	T	0.00665086	TRUE	FALSE
chr15	43483234	63452_SE_TP53BP1	42612706	Bipolar_Disorder	0.02646	GT	0.193065	TRUE	FALSE
chr15	82558954	1773_RI_RPS17	82863022	Bipolar_Disorder	0.00127	A	0.413279	TRUE	FALSE
chr15	82610061	2401_RI_AP3B2	82863022	Bipolar_Disorder	0.00313	T	0.036653	TRUE	FALSE
chr15	82645869	84927_SE_AP3B2	82863022	Bipolar_Disorder	0.02752	ATTT	0.00839829	TRUE	FALSE
chr15	82790545	14911_MXE_HOMER2	82863022	Bipolar_Disorder	0.00085	AC	0.0336386	TRUE	FALSE
chr15	82867368	57308_SE_HOMER2	82863022	Bipolar_Disorder	0.26302	T	0.0580209	TRUE	FALSE
chr15	82894825	14905_MXE_C15orf40	82863022	Bipolar_Disorder	0.01678	T	4.96234e-05	TRUE	FALSE
chr15	82894825	14906_MXE_C15orf40	82863022	Bipolar_Disorder	0.01678	T	4.53502e-05	TRUE	FALSE
chr15	83006231	14909_MXE_RAMAC	82863022	Bipolar_Disorder	0.75826	A	0.00014022	TRUE	FALSE
chr15	83066698	3894_A5SS_TM6SF1	82863022	Bipolar_Disorder	5e-05	CCCGG	0.0379279	TRUE	FALSE
chr15	83075761	102015_SE_TM6SF1	82863022	Bipolar_Disorder	0.24743	A	0.18255	TRUE	FALSE
chr15	83200857	102043_SE_TM6SF1	82863022	Bipolar_Disorder	0.57198	T	0.391366	TRUE	FALSE
chr15	83593819	91332_MXE_SH3GL3	82863022	Bipolar_Disorder	0.00084	T	0.0061963	TRUE	FALSE
chr15	83595508	91331_MXE_SH3GL3	82863022	Bipolar_Disorder	0.00015	A	0.00316373	TRUE	FALSE
chr15	84613679	14877_MXE_WDR73	84606344	Bipolar_Disorder	0.06704	A	0.020653	TRUE	FALSE
chr15	84617123	14878_MXE_WDR73	84606344	Bipolar_Disorder	0.5019	T	0.832986	TRUE	FALSE
chr15	84723627	14875_MXE_WDR73	84606344	Bipolar_Disorder	0.19599	A	0.593517	TRUE	FALSE
chr15	84727492	2418_A5SS_WDR73	84606344	Bipolar_Disorder	0.03857	A	0.0093104	TRUE	FALSE
chr15	85029417	22828_MXE_PDE8A	84606344	Bipolar_Disorder	0.01443	T	0.00420797	TRUE	FALSE
chr15	85039125	85538_SE_PDE8A	84606344	Bipolar_Disorder	1e-05	A	0.00103057	TRUE	FALSE
chr15	85040371	22864_MXE_PDE8A	84606344	Bipolar_Disorder	0.01083	A	0.00655796	TRUE	FALSE
chr15	85123338	22859_MXE_PDE8A	84606344	Bipolar_Disorder	0.00196	AC	0.00329883	TRUE	FALSE
chr15	90109224	56602_SE_IDH2	90883330	Bipolar_Disorder	0.001	T	0.00173556	TRUE	FALSE
chr15	90183791	33554_MXE_SEMA4B	90883330	Bipolar_Disorder	4e-05	A	0.00682768	TRUE	FALSE
chr15	90243367	3717_A3SS_CIB1	90883330	Bipolar_Disorder	0.00085	A	0.00701834	TRUE	FALSE
chr15	90374582	56414_SE_IQGAP1	90883330	Bipolar_Disorder	6e-05	T	0.00332879	TRUE	FALSE
chr15	90424027	56397_SE_IQGAP1	90883330	Bipolar_Disorder	3e-05	T	0.00916773	TRUE	FALSE
chr15	90445848	56439_SE_ZNF774	90883330	Bipolar_Disorder	0.00278	T	0.00233092	TRUE	TRUE
chr15	90501390	14694_MXE_IQGAP1	90883330	Bipolar_Disorder	0.00201	A	0.00734274	TRUE	FALSE
chr15	90501390	14691_MXE_IQGAP1	90883330	Bipolar_Disorder	0.00201	A	0.00464382	TRUE	FALSE
chr15	90526819	14685_MXE_IQGAP1	90883330	Bipolar_Disorder	0.00074	T	0.0678854	TRUE	FALSE
chr15	90536491	335943_SE_CRTC3	90883330	Bipolar_Disorder	0.00095	A	0.0100088	TRUE	FALSE
chr15	90542182	14688_MXE_IQGAP1	90883330	Bipolar_Disorder	0.00073	T	0.020697	TRUE	FALSE
chr15	90774808	56392_SE_BLM	90883330	Bipolar_Disorder	0.00825	A	1.89719e-05	TRUE	FALSE
chr15	90806511	345868_SE_FES	90883330	Bipolar_Disorder	0.00061	A	0.0405048	TRUE	FALSE
chr15	90853973	1941_RI_MAN2A2	90883330	Bipolar_Disorder	0.0013	AAAC	0.0280867	TRUE	FALSE
chr15	90977120	5118_A3SS_HDDC3	90883330	Bipolar_Disorder	0.00412	T	0.000100257	TRUE	FALSE
chr15	91025410	56359_SE_UNC45A	90883330	Bipolar_Disorder	0.00982	T	0.0916929	TRUE	FALSE
chr15	91025410	56362_SE_UNC45A	90883330	Bipolar_Disorder	0.00982	T	0.0774992	TRUE	FALSE
chr15	91107286	197031_SE_SV2B	90883330	Bipolar_Disorder	0.00174	ATTT	0.013657	TRUE	FALSE
chr15	91276065	197036_SE_SV2B	90883330	Bipolar_Disorder	3e-05	T	0.00103602	TRUE	FALSE
chr16	8636521	53645_SE_METTL22	9136959	Bipolar_Disorder	0.00019	A	0.000524762	TRUE	TRUE
chr16	8664091	343086_SE_ABAT	9136959	Bipolar_Disorder	0.00145	T	0.00653821	TRUE	TRUE
chr16	8707354	53641_SE_METTL22	9136959	Bipolar_Disorder	0.00098	T	0.00152084	TRUE	FALSE
chr16	8724914	343133_SE_ABAT	9136959	Bipolar_Disorder	0.00038	T	0.0215128	TRUE	FALSE
chr16	8753093	95468_MXE_ABAT	9136959	Bipolar_Disorder	0.00528	T	0.00413233	TRUE	FALSE
chr16	8753093	95456_MXE_ABAT	9136959	Bipolar_Disorder	0.00528	T	0.00413231	TRUE	FALSE
chr16	8761078	84919_MXE_PMM2	9136959	Bipolar_Disorder	0.01368	AAAAC	0.00693604	TRUE	FALSE
chr16	8784814	343100_SE_ABAT	9136959	Bipolar_Disorder	0.00909	T	0.00485664	TRUE	FALSE
chr16	8790517	343103_SE_ABAT	9136959	Bipolar_Disorder	0.00363	T	0.00696363	TRUE	FALSE
chr16	8807164	306067_SE_PMM2	9136959	Bipolar_Disorder	0.00627	T	0.0105663	TRUE	FALSE
chr16	8815219	306069_SE_PMM2	9136959	Bipolar_Disorder	5e-05	T	0.00514298	TRUE	FALSE
chr16	8980424	53583_SE_USP7	9136959	Bipolar_Disorder	0.0004	T	0.0576938	TRUE	FALSE
chr16	8980424	53580_SE_USP7	9832491	Bipolar_Disorder	0.00547	T	0.0577981	TRUE	FALSE
chr16	9780995	57801_MXE_GRIN2A	9832491	Bipolar_Disorder	0.3244	A	0.138901	TRUE	FALSE
chr16	10364014	53987_MXE_ATF7IP2	9832491	Bipolar_Disorder	0.00458	T	0.00830478	TRUE	FALSE
chr16	10398304	197211_SE_ATF7IP2	9832491	Bipolar_Disorder	0.00908	A	0.0169771	TRUE	FALSE
chr16	10459028	53995_MXE_ATF7IP2	9832491	Bipolar_Disorder	0.00405	AAT	0.00551831	TRUE	FALSE
chr16	10482737	53996_MXE_ATF7IP2	9832491	Bipolar_Disorder	4e-05	T	0.0126156	TRUE	FALSE
chr16	10522620	53991_MXE_ATF7IP2	9832491	Bipolar_Disorder	0.00182	A	0.00153311	TRUE	TRUE
chr16	10754215	3486_A3SS_TVP23A	9832491	Bipolar_Disorder	0.00012	AAAAT	0.0102902	TRUE	FALSE
chr16	10768309	53474_SE_TVP23A	9832491	Bipolar_Disorder	0.00086	T	0.00965536	TRUE	FALSE
chr16	88595806	7627_A5SS_ZC3H18	89566317	Bipolar_Disorder		A	0.0487674	TRUE	FALSE
chr16	88680086	69290_SE_CTU2	89566317	Bipolar_Disorder		A	0.0425216	TRUE	FALSE
chr16	88747232	4278_A3SS_CTU2	89566317	Bipolar_Disorder		A	0.00385321	TRUE	FALSE
chr16	89151612	45370_SE_ACSF3	89566317	Bipolar_Disorder		T	0.0448246	TRUE	FALSE
chr16	89151612	45366_SE_ACSF3	89566317	Bipolar_Disorder		T	0.0487062	TRUE	FALSE
chr16	89457587	87859_MXE_SPG7	89566317	Bipolar_Disorder		A	0.0189052	TRUE	FALSE
chr16	89473180	316513_SE_SPG7	89566317	Bipolar_Disorder		A	0.0713443	TRUE	FALSE
chr16	89485324	16866_A3SS_SPG7	89566317	Bipolar_Disorder		A	0.000600113	TRUE	FALSE
chr16	89489211	7467_RI_SPG7	89566317	Bipolar_Disorder		AC/CG	0.00580732	TRUE	FALSE
chr16	89491761	7455_RI_SPG7	89566317	Bipolar_Disorder		T	0.079875	TRUE	FALSE
chr16	89491761	87902_MXE_SPG7	89566317	Bipolar_Disorder		T	0.00195658	TRUE	FALSE
chr16	89491761	87905_MXE_SPG7	89566317	Bipolar_Disorder		T	0.00096674	TRUE	FALSE
chr16	89491761	87906_MXE_SPG7	89566317	Bipolar_Disorder		T	0.00101683	TRUE	FALSE
chr16	89491761	87904_MXE_SPG7	89566317	Bipolar_Disorder		T	0.00072637	TRUE	FALSE
chr16	89491761	316566_SE_SPG7	89566317	Bipolar_Disorder		T	0.000678073	TRUE	FALSE
chr16	89491761	87903_MXE_SPG7	89566317	Bipolar_Disorder		T	0.000802607	TRUE	FALSE
chr16	89497962	87876_MXE_SPG7	89566317	Bipolar_Disorder		A	0.0238224	TRUE	TRUE
chr16	89497962	87880_MXE_SPG7	89566317	Bipolar_Disorder		A	0.053256	TRUE	FALSE
chr16	89497962	87885_MXE_SPG7	89566317	Bipolar_Disorder		A	0.0293381	TRUE	FALSE
chr16	89497962	87884_MXE_SPG7	89566317	Bipolar_Disorder		A	0.0671364	TRUE	FALSE
chr16	89497962	87891_MXE_SPG7	89566317	Bipolar_Disorder		A	0.0723371	TRUE	FALSE
chr16	89497962	87896_MXE_SPG7	89566317	Bipolar_Disorder		A	0.0153235	TRUE	FALSE
chr16	89497962	87892_MXE_SPG7	89566317	Bipolar_Disorder		A	0.0153813	TRUE	FALSE
chr16	89497962	87895_MXE_SPG7	89566317	Bipolar_Disorder		A	0.0717738	TRUE	FALSE
chr16	89497962	316567_SE_SPG7	89566317	Bipolar_Disorder		A	0.0277807	TRUE	FALSE
chr16	89497962	316570_SE_SPG7	89566317	Bipolar_Disorder		A	0.0185259	TRUE	FALSE
chr16	89497962	316573_SE_SPG7	89566317	Bipolar_Disorder		A	0.0149704	TRUE	TRUE
chr16	89503127	316606_SE_SPG7	89566317	Bipolar_Disorder		T	0.00177845	TRUE	FALSE
chr16	89511893	45268_SE_CPNE7	89566317	Bipolar_Disorder		GTT	0.030852	TRUE	FALSE
chr16	89530148	87872_MXE_SPG7	89566317	Bipolar_Disorder		GT	0.000616571	TRUE	FALSE
chr16	89532773	87870_MXE_SPG7	89566317	Bipolar_Disorder		A	0.000650778	TRUE	FALSE
chr16	89532773	16873_A3SS_SPG7	89566317	Bipolar_Disorder		A	0.000636255	TRUE	FALSE
chr16	89532773	316605_SE_SPG7	89566317	Bipolar_Disorder		A	0.00172794	TRUE	FALSE
chr16	89551066	316483_SE_SPG7	89566317	Bipolar_Disorder		AAAC	0.000727779	TRUE	FALSE
chr16	89559719	316620_SE_SPG7	89566317	Bipolar_Disorder		A	0.00580732	TRUE	FALSE
chr16	89560178	7468_RI_SPG7	89566317	Bipolar_Disorder		A	0.00389549	TRUE	FALSE
chr16	89563574	11941_MXE_RPL13	89566317	Bipolar_Disorder		A	0.003777	TRUE	FALSE
chr16	89563574	11942_MXE_RPL13	89566317	Bipolar_Disorder		A	0.003777	TRUE	FALSE
chr16	89563574	1406_RI_RPL13	89566317	Bipolar_Disorder		A	0.0153711	TRUE	FALSE
chr16	89565284	316604_SE_SPG7	89566317	Bipolar_Disorder		CTGGG	0.00165167	TRUE	FALSE
chr16	89857137	45177_SE_SPIRE2	89566317	Bipolar_Disorder		T	0.11721	TRUE	TRUE
chr16	89878435	314349_SE_TCF25	89566317	Bipolar_Disorder		T	0.189987	TRUE	FALSE
chr16	89878435	314353_SE_TCF25	89566317	Bipolar_Disorder		T	0.253907	TRUE	FALSE
chr16	90017495	1389_RI_GAS8	89566317	Bipolar_Disorder		A	0.0101106	TRUE	FALSE
chr16	90021414	2894_A3SS_GAS8	89566317	Bipolar_Disorder		T	0.0152928	TRUE	FALSE
chr16	90026892	45061_SE_GAS8	89566317	Bipolar_Disorder		T	0.075361	TRUE	FALSE
chr16	90027090	2895_A3SS_GAS8	89566317	Bipolar_Disorder		T	0.0341947	TRUE	FALSE
chr17	1161556	392697_SE_ABR	1932188	Bipolar_Disorder	0.01655	A	0.00157717	TRUE	TRUE
chr17	1376929	76274_SE_YWHAE	1932188	Bipolar_Disorder	0.00334	A	0.979999	TRUE	TRUE
chr17	1419633	11779_MXE_INPP5K	1932188	Bipolar_Disorder	0.00081	A	0.0436073	TRUE	FALSE
chr17	1474428	11784_MXE_INPP5K	1932188	Bipolar_Disorder	2e-05	T	0.0229645	TRUE	TRUE
chr17	1486512	44799_SE_INPP5K	1932188	Bipolar_Disorder	0.01266	A	0.0531542	TRUE	FALSE
chr17	1537802	11788_MXE_INPP5K	1932188	Bipolar_Disorder	0.00233	AC	0.0476263	TRUE	TRUE
chr17	1537802	11786_MXE_INPP5K	1932188	Bipolar_Disorder	0.00233	AC	0.049917	TRUE	TRUE
chr17	1549265	44699_MXE_PITPNA	1932188	Bipolar_Disorder	0.00048	A	0.047071	TRUE	FALSE
chr17	1566231	44698_MXE_PITPNA	1932188	Bipolar_Disorder	0.00144	AAT	0.00541454	TRUE	TRUE
chr17	1765144	3698_A3SS_SERPINF1	1932188	Bipolar_Disorder	0.00198	T	0.0014786	TRUE	FALSE
chr17	1845163	44715_SE_SMYD4	1932188	Bipolar_Disorder	0.02476	AC	0.0232653	TRUE	FALSE
chr17	1855332	47154_MXE_RPA1	1932188	Bipolar_Disorder	0.00238	GT	0.0136397	TRUE	FALSE
chr17	2007338	11743_MXE_DPH1	1932188	Bipolar_Disorder	0.0216	AC	0.088802	TRUE	FALSE
chr17	2007338	11751_MXE_DPH1	1932188	Bipolar_Disorder	0.0216	AC	0.00393642	TRUE	FALSE
chr17	2039066	11752_MXE_DPH1	1932188	Bipolar_Disorder	0.01034	T	0.0022462	TRUE	FALSE
chr17	2039066	1376_RI_DPH1	1932188	Bipolar_Disorder	0.01034	T	0.00223809	TRUE	FALSE
chr17	2253115	34859_MXE_SMG6	1932188	Bipolar_Disorder	0.00155	AAAT	0.162315	TRUE	FALSE
chr17	2289937	42688_MXE_SGSM2	1932188	Bipolar_Disorder	0.00707	AT	0.22993	TRUE	FALSE
chr17	2312215	26905_MXE_TSR1	1932188	Bipolar_Disorder	3e-05	T	0.026485	TRUE	FALSE
chr17	2349374	11726_MXE_METTL16	1932188	Bipolar_Disorder	0.00428	T	0.000912924	TRUE	TRUE
chr17	2457711	44609_SE_METTL16	1932188	Bipolar_Disorder	0.01076	T	0.000766526	TRUE	FALSE
chr17	2561128	44622_SE_METTL16	1932188	Bipolar_Disorder	4e-05	T	0.000829092	TRUE	TRUE
chr17	2561128	44620_SE_METTL16	1932188	Bipolar_Disorder	4e-05	T	0.000936241	TRUE	TRUE
chr17	2650640	44550_SE_PAFAH1B1	1932188	Bipolar_Disorder	0.00792	A	0.00507976	TRUE	FALSE
chr17	2719146	44605_SE_PAFAH1B1	1932188	Bipolar_Disorder	0.00814	T	0.000361161	TRUE	FALSE
chr17	2720334	11701_MXE_PAFAH1B1	1932188	Bipolar_Disorder	0.00362	T	0.00176089	TRUE	TRUE
chr17	39076509	39015_SE_PLXDC1	39973588	Bipolar_Disorder	0.00939	T	0.000720165	TRUE	FALSE
chr17	39183338	220041_SE_CACNB1	40064179	Bipolar_Disorder	0.00396	CTT	0.000994939	TRUE	TRUE
chr17	39237269	41360_MXE_STAC2	40064179	Bipolar_Disorder	0.00666	AC	0.000817116	TRUE	FALSE
chr17	39247043	10297_MXE_FBXL20	40064179	Bipolar_Disorder	0.09407	A	0.00165982	TRUE	TRUE
chr17	39280402	10298_MXE_RPL19	39973588	Bipolar_Disorder	0.0016	A	0.000991391	TRUE	FALSE
chr17	39332537	38937_SE_FBXL20	39973588	Bipolar_Disorder	0.00437	A	0.0136275	TRUE	FALSE
chr17	39332537	38935_SE_FBXL20	40064179	Bipolar_Disorder	0.03796	A	0.0163699	TRUE	FALSE
chr17	39348459	10296_MXE_FBXL20	40064179	Bipolar_Disorder	0.02979	T	0.0470526	TRUE	FALSE
chr17	39387278	10284_MXE_FBXL20	40064179	Bipolar_Disorder	0.0404	A	0.00297249	TRUE	FALSE
chr17	39431282	38929_SE_MED1	40064179	Bipolar_Disorder	0.04278	A	0.132316	TRUE	FALSE
chr17	39732174	61602_MXE_PGAP3	40064179	Bipolar_Disorder	0.00199	A	0.0186844	TRUE	FALSE
chr17	39893820	10232_MXE_GSDMB	39973588	Bipolar_Disorder	0.13911	T	0.0930926	TRUE	FALSE
chr17	40270883	38665_SE_RAPGEFL1	40064179	Bipolar_Disorder	0.00063	GT	0.00254817	TRUE	FALSE
chr17	43472294	9967_MXE_DHX8	44114525	Bipolar_Disorder	0.01449	T	0.00124675	TRUE	FALSE
chr17	43786956	37912_SE_DUSP3	44114525	Bipolar_Disorder	0.00183	AAT	0.0395651	TRUE	FALSE
chr17	43789030	9964_MXE_MPP2	44114525	Bipolar_Disorder	0.01943	A	0.0101304	TRUE	FALSE
chr17	43827006	37906_SE_MPP2	44114525	Bipolar_Disorder	0.02147	A	0.0116217	TRUE	FALSE
chr17	43871041	37885_SE_MPP2	44114525	Bipolar_Disorder	0.10547	AAAAG	0.00961923	TRUE	FALSE
chr17	44306894	1138_RI_RUNDC3A	44114525	Bipolar_Disorder	0.00687	AAC	5.50203e-07	TRUE	FALSE
chr17	44339512	9888_MXE_SLC25A39	44114525	Bipolar_Disorder	0.02554	A	5.52868e-07	TRUE	FALSE
chr17	44339512	2438_A3SS_RUNDC3A	44114525	Bipolar_Disorder	0.02554	T	5.79439e-07	TRUE	FALSE
chr17	44339512	37707_SE_RUNDC3A	44114525	Bipolar_Disorder	0.02554	T	5.858e-07	TRUE	FALSE
chr17	44756771	68717_MXE_DBF4B	44114525	Bipolar_Disorder	0.00261	A	0.000552022	TRUE	FALSE
chr17	44833225	44612_MXE_EFTUD2	44114525	Bipolar_Disorder	0.00208	CT/AC	0.00214699	TRUE	FALSE
chr17	44839242	9842_MXE_GFAP	44114525	Bipolar_Disorder	0.00126	A	0.002919	TRUE	FALSE
chr17	44859642	9840_MXE_GFAP	44114525	Bipolar_Disorder	0.00262	GT	0.00648862	TRUE	FALSE
chr17	44868174	164163_SE_EFTUD2	44114525	Bipolar_Disorder	0.00062	T	0.00297038	TRUE	FALSE
chr17	44868174	9836_MXE_GFAP	44114525	Bipolar_Disorder	0.00062	T	0.00223615	TRUE	FALSE
chr17	44893121	37482_SE_GFAP	44114525	Bipolar_Disorder	0.00554	A	0.0101898	TRUE	FALSE
chr17	44893121	9838_MXE_GFAP	44114525	Bipolar_Disorder	0.00554	A	0.00739329	TRUE	FALSE
chr17	44893121	37484_SE_GFAP	44114525	Bipolar_Disorder	0.00554	A	0.00739329	TRUE	FALSE
chr17	44893121	1127_RI_GFAP	44114525	Bipolar_Disorder	0.00554	A	0.0106439	TRUE	FALSE
chr17	44893121	9841_MXE_GFAP	44114525	Bipolar_Disorder	0.00554	A	0.0101219	TRUE	FALSE
chr17	44894068	37473_SE_GFAP	44114525	Bipolar_Disorder	9e-05	T	0.00619285	TRUE	FALSE
chr17	44937013	37486_SE_GFAP	44114525	Bipolar_Disorder	0.00178	A	0.00739426	TRUE	FALSE
chr17	45086999	109344_MXE_NMT1	44114525	Bipolar_Disorder	0.00104	A	0.0105898	TRUE	FALSE
chr2	96243595	66784_MXE_STARD7	96750416	Bipolar_Disorder	0.01241	A	0.836589	TRUE	FALSE
chr2	97646849	4702_RI_ACTR1B	96750416	Bipolar_Disorder	0.05998	T	0.0986092	TRUE	TRUE
chr2	165197587	251713_SE_SCN2A	165295879	Bipolar_Disorder	0.00097	T	0.00549277	TRUE	FALSE
chr2	165272765	251763_SE_SCN2A	165295879	Bipolar_Disorder	0.02326	AC	0.00587161	TRUE	FALSE
chr2	165351574	69675_MXE_SCN2A	165295879	Bipolar_Disorder	0.06054	A	0.0163076	TRUE	FALSE
chr2	165351574	251757_SE_SCN2A	165295879	Bipolar_Disorder	0.06054	A	0.0309355	TRUE	FALSE
chr2	165351574	69673_MXE_SCN2A	165295879	Bipolar_Disorder	0.06054	A	0.0189516	TRUE	FALSE
chr2	165351574	69672_MXE_SCN2A	165295879	Bipolar_Disorder	0.06054	A	0.00373596	TRUE	FALSE
chr2	165351574	69668_MXE_SCN2A	165295879	Bipolar_Disorder	0.06054	A	0.00576479	TRUE	FALSE
chr2	165368925	69695_MXE_SCN2A	165295879	Bipolar_Disorder	0.01318	ATT	0.0253993	TRUE	FALSE
chr2	165368925	5997_RI_SCN2A	165295879	Bipolar_Disorder	0.01318	ATT	0.0354415	TRUE	FALSE
chr2	165378216	69676_MXE_SCN2A	165295879	Bipolar_Disorder	0.03126	A	0.0056672	TRUE	FALSE
chr2	165405179	69674_MXE_SCN2A	165295879	Bipolar_Disorder	0.0023	T	0.0361328	TRUE	FALSE
chr2	165923744	252076_SE_TTC21B	165295879	Bipolar_Disorder	0.00292	A	0.0100034	TRUE	FALSE
chr2	165946170	69754_MXE_TTC21B	165295879	Bipolar_Disorder	0	T	0.000245438	TRUE	FALSE
chr2	165989029	264298_SE_SCN1A	165295879	Bipolar_Disorder	0.00089	AC	0.00157193	TRUE	FALSE
chr2	165993181	6226_RI_SCN1A	165295879	Bipolar_Disorder	0.00038	CT/AC	0.00179342	TRUE	FALSE
chr2	166000896	14084_A3SS_SCN1A	165295879	Bipolar_Disorder	8e-05	A	0.0390453	TRUE	FALSE
chr2	166019913	73369_MXE_SCN1A	165295879	Bipolar_Disorder	0.00874	A	0.000647332	TRUE	FALSE
chr2	166067472	264352_SE_SCN1A	165295879	Bipolar_Disorder	0.00276	A	0.0109579	TRUE	FALSE
chr2	166071584	264353_SE_SCN1A	165295879	Bipolar_Disorder	0.00042	T	0.0100808	TRUE	FALSE
chr2	166071584	264349_SE_SCN1A	165295879	Bipolar_Disorder	0.00042	T	0.00935653	TRUE	FALSE
chr2	166071584	264354_SE_SCN1A	165295879	Bipolar_Disorder	0.00042	T	0.00792321	TRUE	FALSE
chr2	166076839	14085_A3SS_SCN1A	165295879	Bipolar_Disorder	0.0023	T	0.00612644	TRUE	FALSE
chr2	166128052	264356_SE_SCN1A	165295879	Bipolar_Disorder	0.00068	T	0.00812266	TRUE	FALSE
chr2	166136409	9422_A5SS_SCN1A	165295879	Bipolar_Disorder	0.00022	AT	0.00176134	TRUE	FALSE
chr2	166136409	9424_A5SS_SCN1A	165295879	Bipolar_Disorder	0.00022	AT	0.00207739	TRUE	FALSE
chr2	167981051	130362_SE_STK39	168625327	Bipolar_Disorder	0.00124	T	0.037418	TRUE	FALSE
chr2	168005417	130361_SE_STK39	168625327	Bipolar_Disorder	0.00144	T	0.0146339	TRUE	FALSE
chr2	168232912	35279_MXE_STK39	168625327	Bipolar_Disorder	0.00256	T	0.0174046	TRUE	FALSE
chr2	168235040	35281_MXE_STK39	168625327	Bipolar_Disorder	0.00917	A	0.0158758	TRUE	FALSE
chr2	169336537	58727_MXE_LRP2	168625327	Bipolar_Disorder	0.00089	GT	0.00180857	TRUE	FALSE
chr2	169398464	77605_SE_BBS5	168625327	Bipolar_Disorder	0.00381	T	0.00251618	TRUE	TRUE
chr2	169492489	20565_MXE_BBS5	168625327	Bipolar_Disorder	0.00736	A	0.00493937	TRUE	FALSE
chr2	169492489	20557_MXE_BBS5	168625327	Bipolar_Disorder	0.00736	A	0.00458151	TRUE	FALSE
chr2	169492489	20564_MXE_BBS5	168625327	Bipolar_Disorder	0.00736	A	0.00571442	TRUE	FALSE
chr2	192035173	57646_MXE_TMEFF2	192873610	Bipolar_Disorder	0.00129	AAAC	0.00584361	TRUE	FALSE
chr2	192042201	209982_SE_TMEFF2	192873610	Bipolar_Disorder	0.00632	T	0.000842939	TRUE	FALSE
chr20	44208423	13860_MXE_OSER1	45053910	Bipolar_Disorder	0.00438	T	0.0213566	TRUE	TRUE
chr20	44348483	13068_SE_GDAP1L1	45053910	Bipolar_Disorder	1e-05	CCTTT	0.000926886	TRUE	FALSE
chr20	44576159	43393_SE_PKIG	45315683	Bipolar_Disorder	0.0032	GT	0.00244165	TRUE	FALSE
chr20	45041686	27120_SE_STK4	45315683	Bipolar_Disorder	0.03928	T	0.268028	TRUE	FALSE
chr20	45079052	7067_MXE_STK4	45053910	Bipolar_Disorder	0.00432	A	0.0423781	TRUE	FALSE
chr20	45828198	155374_SE_CTSA	45315683	Bipolar_Disorder	0.00904	T	0.00129628	TRUE	FALSE
chr20	45876025	12806_SE_ACOT8	45315683	Bipolar_Disorder	0.00101	A	0.0246191	TRUE	FALSE
chr20	45876025	12804_SE_ACOT8	45315683	Bipolar_Disorder	0.00101	A	0.0246191	TRUE	FALSE
chr20	45896608	4008_RI_CTSA	45315683	Bipolar_Disorder	0.00183	T	0.0168631	TRUE	FALSE
chr20	45922454	3467_MXE_PLTP	45053910	Bipolar_Disorder	0.00012	T	0.0210395	TRUE	FALSE
chr20	45922454	12795_SE_PLTP	45315683	Bipolar_Disorder	0.00075	T	0.0176301	TRUE	FALSE
chr20	45958051	382553_SE_PCIF1	45053910	Bipolar_Disorder	0.00151	T	0.000635514	TRUE	FALSE
chr20	46016628	36111_SE_SLC12A5	45315683	Bipolar_Disorder	0.00678	A	0.000407686	TRUE	FALSE
chr20	46016628	36112_SE_SLC12A5	45315683	Bipolar_Disorder	0.00678	A	0.000420753	TRUE	FALSE
chr20	48623459	92617_MXE_PREX1	49416590	Bipolar_Disorder	0.0009	T	0.0244431	TRUE	FALSE
chr20	48664375	92625_MXE_PREX1	49416590	Bipolar_Disorder	8e-05	T	0.00374306	TRUE	FALSE
chr20	48696978	92621_MXE_PREX1	49416590	Bipolar_Disorder	0.00705	GT	0.0198661	TRUE	FALSE
chr20	48702207	92624_MXE_PREX1	49416590	Bipolar_Disorder	0.00212	T	0.00346694	TRUE	FALSE
chr20	48905134	25985_MXE_ARFGEF2	49416590	Bipolar_Disorder		T	0.0275338	TRUE	FALSE
chr20	48905550	25975_MXE_ARFGEF2	49416590	Bipolar_Disorder	0.00266	T	0.0159324	TRUE	FALSE
chr20	48961862	26000_MXE_ARFGEF2	49416590	Bipolar_Disorder	0.00405	A	0.131976	TRUE	FALSE
chr20	49011832	45873_MXE_CSE1L	49416590	Bipolar_Disorder	0.00353	GT	0.00376498	TRUE	FALSE
chr20	49029596	168930_SE_CSE1L	49416590	Bipolar_Disorder	0.00063	T	0.0110983	TRUE	FALSE
chr20	49050187	45861_MXE_CSE1L	49416590	Bipolar_Disorder	0.02095	ATTTT	0.00266427	TRUE	TRUE
chr20	49053148	25981_MXE_ARFGEF2	49416590	Bipolar_Disorder	0.00992	T	0.05946	TRUE	FALSE
chr20	49053148	25979_MXE_ARFGEF2	49416590	Bipolar_Disorder	0.00992	T	0.0554669	TRUE	FALSE
chr20	49065158	25967_MXE_ARFGEF2	49416590	Bipolar_Disorder	0.07651	A	0.066534	TRUE	FALSE
chr20	49065158	25959_MXE_ARFGEF2	49416590	Bipolar_Disorder	0.07651	A	0.0708963	TRUE	FALSE
chr20	49083012	168904_SE_CSE1L	49416590	Bipolar_Disorder	8e-05	T	0.0205836	TRUE	FALSE
chr20	49089227	168929_SE_CSE1L	49416590	Bipolar_Disorder	0.00072	T	0.0554394	TRUE	FALSE
chr20	49262041	12418_SE_DDX27	49416590	Bipolar_Disorder	0.01184	A	0.00900827	TRUE	FALSE
chr20	49267876	12413_SE_DDX27	49416590	Bipolar_Disorder	0.0157	T	0.0101511	TRUE	FALSE
chr20	49348524	3313_MXE_ZNFX1	49416590	Bipolar_Disorder	0.00441	AC	0.00626686	TRUE	TRUE
chr20	49348524	3312_MXE_ZNFX1	49416590	Bipolar_Disorder	0.00441	AC	0.00804731	TRUE	FALSE
chr20	49776080	5538_A3SS_SLC9A8	49416590	Bipolar_Disorder	0.00399	AG	0.00190651	TRUE	TRUE
chr20	49800988	24829_MXE_SLC9A8	49416590	Bipolar_Disorder	0.00143	T	0.00328901	TRUE	FALSE
chr20	49831382	92335_SE_SLC9A8	49416590	Bipolar_Disorder	0.0003	AC/CT	0.00707152	TRUE	FALSE
chr20	50003794	3307_MXE_RNF114	49416590	Bipolar_Disorder	0.0014	ATTT	0.00116239	TRUE	FALSE
chr20	62090862	3526_MXE_SS18L1	62290759	Bipolar_Disorder	0.00339	T	0.0893012	TRUE	FALSE
chr20	62111755	3153_MXE_PSMA7	62290759	Bipolar_Disorder	0.00237	ATTT	0.000389577	TRUE	FALSE
chr20	62137116	3151_MXE_PSMA7	62290759	Bipolar_Disorder	0.00028	CTG	0.00267893	TRUE	FALSE
chr20	62157877	13070_SE_SS18L1	62290759	Bipolar_Disorder	0.02787	GT	5.79739e-05	TRUE	TRUE
chr20	62188129	13076_SE_SS18L1	62290759	Bipolar_Disorder	0.19733	A	0.021652	TRUE	FALSE
chr20	62267878	195918_SE_OSBPL2	62290759	Bipolar_Disorder	0.07985	ATTT	0.128288	TRUE	FALSE
chr20	62388291	170504_SE_RPS21	62290759	Bipolar_Disorder	0.05439	T	0.0539477	TRUE	FALSE
chr20	62839231	3102_MXE_TCFL5	62290759	Bipolar_Disorder	0.00203	T	0.00459926	TRUE	FALSE
chr20	62859706	11628_SE_TCFL5	62290759	Bipolar_Disorder	0.00015	A	0.0054489	TRUE	FALSE
chr20	62859706	3099_MXE_TCFL5	62290759	Bipolar_Disorder	0.00015	A	0.00704055	TRUE	FALSE
chr20	62859706	11623_SE_TCFL5	62290759	Bipolar_Disorder	0.00015	A	0.00544779	TRUE	FALSE
chr20	62859706	3098_MXE_TCFL5	62290759	Bipolar_Disorder	0.00015	A	0.0078517	TRUE	FALSE
chr20	62859706	11614_SE_TCFL5	62290759	Bipolar_Disorder	0.00015	A	0.0130176	TRUE	FALSE
chr20	62864034	349_RI_COL9A3	62290759	Bipolar_Disorder	0.00163	AC	0.00122168	TRUE	FALSE
chr20	62926247	3096_MXE_DIDO1	62290759	Bipolar_Disorder	8e-05	CGGG	0.00808808	TRUE	FALSE
chr20	63228078	3049_MXE_COL20A1	62290759	Bipolar_Disorder	0.00297	T	0.00166143	TRUE	FALSE
chr22	40057293	1770_MXE_TNRC6B	40757875	Bipolar_Disorder	0.02039	T	0.00090431	TRUE	FALSE
chr22	40281496	1795_MXE_TNRC6B	40757875	Bipolar_Disorder	0.01108	T	0.00124183	TRUE	FALSE
chr22	40329020	1796_MXE_TNRC6B	40757875	Bipolar_Disorder	0.05622	A	0.00697259	TRUE	FALSE
chr22	40341271	6870_SE_TNRC6B	40757875	Bipolar_Disorder	0.00018	T	0.00124953	TRUE	TRUE
chr22	40341271	6863_SE_TNRC6B	40757875	Bipolar_Disorder	0.00018	T	0.00100248	TRUE	TRUE
chr22	40341271	6860_SE_TNRC6B	40757875	Bipolar_Disorder	0.00018	T	0.000818165	TRUE	FALSE
chr22	40344068	6829_SE_ADSL	40757875	Bipolar_Disorder	0.00771	AAAT	0.101387	TRUE	FALSE
chr22	40366980	6830_SE_ADSL	40757875	Bipolar_Disorder	0.00555	A	0.00206953	TRUE	FALSE
chr22	40375667	197_RI_SGSM3	40757875	Bipolar_Disorder	0.00839	T	0.00568247	TRUE	FALSE
chr22	40386019	278_A5SS_ADSL	40757875	Bipolar_Disorder	0.01009	T	0.0103512	TRUE	FALSE
chr22	40838912	1715_MXE_XPNPEP3	40757875	Bipolar_Disorder	0.58432	A	0.0424927	TRUE	FALSE
chr22	40935532	6677_SE_XPNPEP3	40757875	Bipolar_Disorder	0.66484	A	0.210759	TRUE	FALSE
chr22	41003388	6667_SE_RBX1	40757875	Bipolar_Disorder	0.30365	A	0.091752	TRUE	FALSE
chr22	41189081	1684_MXE_L3MBTL2	40757875	Bipolar_Disorder	5e-05	T	0.0047866	TRUE	FALSE
chr22	41190189	6589_SE_RANGAP1	40757875	Bipolar_Disorder	0.12435	T	0.00115569	TRUE	FALSE
chr22	41212896	6594_SE_L3MBTL2	40757875	Bipolar_Disorder	3e-05	A	0.00479551	TRUE	FALSE
chr22	41212896	1682_MXE_L3MBTL2	40757875	Bipolar_Disorder	3e-05	A	0.00479403	TRUE	FALSE
chr22	41212896	6597_SE_L3MBTL2	40757875	Bipolar_Disorder	3e-05	A	0.00479176	TRUE	FALSE
chr22	41212896	1683_MXE_L3MBTL2	40757875	Bipolar_Disorder	3e-05	A	0.00478812	TRUE	FALSE
chr22	41269740	6584_SE_RANGAP1	40757875	Bipolar_Disorder	0.02442	T	0.00880587	TRUE	FALSE
chr22	41271387	6586_SE_RANGAP1	40757875	Bipolar_Disorder		T	0.0251248	TRUE	FALSE
chr22	41271387	6548_SE_RANGAP1	40757875	Bipolar_Disorder		T	0.00578193	TRUE	FALSE
chr22	41278039	403_A3SS_RANGAP1	40757875	Bipolar_Disorder	0.09153	A	0.000522075	TRUE	FALSE
chr22	41279801	400_A3SS_RANGAP1	40757875	Bipolar_Disorder	0.07033	T	0.0203965	TRUE	FALSE
chr22	41312435	6551_SE_RANGAP1	40757875	Bipolar_Disorder	0.00518	ATT	0.00199295	TRUE	FALSE
chr22	41370413	1678_MXE_RANGAP1	40757875	Bipolar_Disorder	0.0087	A	0.00150384	TRUE	FALSE
chr22	41374714	1681_MXE_RANGAP1	40757875	Bipolar_Disorder	0.03041	T	0.00749394	TRUE	FALSE
chr22	41419287	1610_MXE_ACO2	40757875	Bipolar_Disorder	0.00272	A	0.00572052	TRUE	FALSE
chr22	41419287	1612_MXE_ACO2	40757875	Bipolar_Disorder	0.00272	A	0.00426392	TRUE	TRUE
chr22	41424480	1623_MXE_ACO2	40757875	Bipolar_Disorder	7e-05	T	0.00504545	TRUE	FALSE
chr22	41424480	1625_MXE_ACO2	40757875	Bipolar_Disorder	7e-05	T	0.000859198	TRUE	FALSE
chr22	41449990	193_RI_ACO2	40757875	Bipolar_Disorder	0.01911	GT	0.00833776	TRUE	FALSE
chr22	41495617	192_RI_ACO2	40757875	Bipolar_Disorder	0.03126	T	0.00282302	TRUE	FALSE
chr22	41534893	1608_MXE_ACO2	40757875	Bipolar_Disorder	0.00039	A	0.00604361	TRUE	FALSE
chr22	41545579	1620_MXE_ACO2	40757875	Bipolar_Disorder	0.02925	GTTT	0.00416513	TRUE	FALSE
chr22	41570983	349435_SE_PMM1	40757875	Bipolar_Disorder	0.02632	T	0.0019194	TRUE	FALSE
chr22	41586963	6432_SE_ACO2	40757875	Bipolar_Disorder	0.02965	A	0.0002276	TRUE	FALSE
chr22	41586963	6428_SE_ACO2	40757875	Bipolar_Disorder	0.02965	A	0.000223527	TRUE	FALSE
chr22	41657491	6360_SE_SNU13	40757875	Bipolar_Disorder	0.03637	AAT	0.00600879	TRUE	FALSE
chr22	41676532	6359_SE_SNU13	40757875	Bipolar_Disorder	0.01357	A	0.00605971	TRUE	FALSE
[truncated: 4,114 more rows]
